# Supplementary material for: SCPLPA: An miRNA–disease association prediction model based on spatial consistency projection and label propagation algorithm
Source: J Cell Mol Med. 2024 May 2;28(9):e18345. doi: 10.1111/jcmm.18345 (PMC11063733; doi:10.1111/jcmm.18345)
Supplement: Supplementary file 1 — Data S1. [file JCMM-28-e18345-s005.xlsx]

## Sheet: Sheet1
Disease Semantic Similarity
1	0.051823	0	0	0	0	0	0	0	0	0	0	0.0486942	0.079824	0	0	0	0	0	0	0	0	0	0	0	0	0	0	0	0	0	0	0	0	0	0	0	0	0	0.0873953	0	0	0	0	0.0809765	0	0	0	0	0
0.051823	1	0	0	0	0	0	0.0621833	0	0	0	0	0.78017	0.136934	0	0	0	0	0	0	0	0.0639068	0	0	0	0	0	0	0	0	0.0637889	0.0521011	0.0493428	0	0	0	0	0	0.0703162	0.278391	0	0	0	0	0.137969	0	0	0	0	0
0	0	1	0.0241988	0	0.156074	0.264584	0	0.20888	0.195551	0.25644	0	0.079368	0	0	0.114785	0	0.0596913	0	0.0243264	0	0	0.0646904	0	0	0	0	0	0	0	0	0	0	0.127207	0	0	0	0	0	0	0	0	0	0.0910923	0.078383	0.122901	0.122901	0.125343	0.485285	0.0928131
0	0	0.0241988	1	0	0	0	0	0	0	0	0	0.0243029	0.0877285	0.0417546	0.0399308	0	0.0327237	0	0.831725	0.122695	0	0	0	0.131956	0.131956	0.167731	0.158193	0.232206	0	0	0	0	0	0.146212	0.204801	0.0535884	0	0	0	0	0.0956047	0	0	0	0.0441304	0.0441304	0.196852	0.0425012	0
0	0	0	0	1	0	0	0	0	0	0	0	0	0	0	0	0	0	0	0	0	0	0	0	0	0	0	0	0	0	0	0	0.188443	0	0	0	0	0	0	0	0	0	0	0	0	0.111406	0.111406	0	0	0
0	0	0.156074	0	0	1	0.533442	0	0.0679926	0.0591745	0.416184	0	0	0	0	0	0	0	0	0	0	0	0.0452326	0	0	0	0	0	0	0	0	0	0	0.279916	0	0	0	0	0	0	0	0	0	0.0939545	0.0657975	0	0	0	0.0886558	0.0987888
0	0	0.264584	0	0	0.533442	1	0	0.0729117	0.0628657	0.206336	0	0	0	0	0	0	0	0	0	0	0	0.0473582	0	0	0	0	0	0	0	0	0	0	0.300428	0	0	0	0	0	0	0	0	0	0.103614	0.0703933	0	0	0	0.0972071	0.109525
0	0.0621833	0	0	0	0	0	1	0	0	0	0	0.058205	0	0	0	0	0	0	0	0	0	0	0	0	0	0	0	0	0	0	0	0	0	0	0	0	0	0	0	0	0	0	0	0	0	0	0	0	0
0	0	0.20888	0	0	0.0679926	0.0729117	0	1	0.90466	0.776062	0	0	0	0	0	0	0	0	0	0	0	0.0907488	0	0	0	0	0	0	0	0	0	0	0.0484908	0	0	0	0	0	0	0	0	0	0.152927	0.120206	0	0	0	0.147326	0.15784
0	0	0.195551	0	0	0.0591745	0.0628657	0	0.90466	1	0.717388	0	0	0	0	0	0	0	0	0	0	0	0.0842037	0	0	0	0	0	0	0	0	0	0	0.0438324	0	0	0	0	0	0	0	0	0	0.135215	0.108985	0	0	0	0.130818	0.139042
0	0	0.25644	0	0	0.416184	0.206336	0	0.776062	0.717388	1	0	0	0	0	0	0	0	0	0	0	0	0.0748244	0	0	0	0	0	0	0	0	0	0	0.152804	0	0	0	0	0	0	0	0	0	0.112558	0.0937711	0	0	0	0.109495	0.115198
0	0	0	0	0	0	0	0	0	0	0	1	0	0	0	0	0	0	0	0	0	0	0	0	0	0	0	0	0	0	0	0	0	0	0	0	0	0	0	0	0	0	0	0	0	0	0	0	0	0
0.0486942	0.78017	0.079368	0.0243029	0	0	0	0.058205	0	0	0	0	1	0.130142	0	0.213955	0	0.0599464	0	0.0244316	0	0.0598646	0	0	0	0	0	0	0	0	0.06131	0.0493827	0.0468978	0	0	0	0	0	0.0654534	0.263956	0	0	0	0	0.131076	0.12355	0.12355	0.126018	0.12043	0
0.079824	0.136934	0	0.0877285	0	0	0	0	0	0	0	0	0.130142	1	0.0449865	0	0	0	0	0.0884005	0.134235	0	0	0	0	0	0	0	0.0567492	0	0	0	0	0	0	0.0494813	0.0590312	0	0	0.204564	0	0	0	0	0.277899	0	0	0	0	0
0	0	0	0.0417546	0	0	0	0	0	0	0	0	0	0.0449865	1	0	0	0	0	0.0421289	0.070165	0	0	0	0	0	0	0	0.0736332	0	0.0900422	0.0689965	0	0	0	0.0618465	0.241002	0	0	0	0	0.10424	0	0	0	0	0	0	0	0.185696
0	0	0.114785	0.0399308	0	0	0	0	0	0	0	0	0.213955	0	0	1	0	0.194421	0	0.0402796	0	0	0	0	0	0	0	0	0	0	0	0	0	0	0	0	0	0	0	0	0	0	0	0	0	0.237741	0.237741	0.247051	0.226452	0
0	0	0	0	0	0	0	0	0	0	0	0	0	0	0	0	1	0.333376	0	0	0	0	0	0	0	0	0	0	0	0	0	0	0	0	0	0	0	0	0	0	0	0	0	0	0	0	0	0	0	0
0	0	0.0596913	0.0327237	0	0	0	0	0	0	0	0	0.0599464	0	0	0.194421	0.333376	1	0	0.0329575	0	0	0	0	0	0	0	0	0	0	0	0	0	0	0	0	0	0	0	0	0	0	0	0	0	0.108258	0.108258	0.111448	0.104308	0
0	0	0	0	0	0	0	0	0	0	0	0	0	0	0	0	0	0	1	0	0	0	0	0	0	0	0	0	0	0	0	0	0	0	0	0	0	0	0	0	0.0544243	0	0.0529691	0	0	0	0	0	0	0
0	0	0.0243264	0.831725	0	0	0	0	0	0	0	0	0.0244316	0.0884005	0.0421289	0.0402796	0	0.0329575	0	1	0.124013	0	0	0	0.133099	0.133099	0.169463	0.159733	0.234789	0	0	0	0	0	0.147617	0.206807	0.0542064	0	0	0	0	0.0962033	0	0	0	0.0445567	0.0445567	0.198811	0.0428965	0
0	0	0	0.122695	0	0	0	0	0	0	0	0	0	0.134235	0.070165	0	0	0	0	0.124013	1	0	0	0	0	0	0	0	0.103685	0	0	0	0	0	0	0.081747	0.111565	0	0	0	0	0	0	0	0	0	0	0	0	0
0	0.0639068	0	0	0	0	0	0	0	0	0	0	0.0598646	0	0	0	0	0	0	0	0	1	0	0	0	0	0	0	0	0	0	0.27527	0.100995	0	0	0	0	0	0.630157	0	0	0	0	0	0	0	0	0	0	0
0	0	0.0646904	0	0	0.0452326	0.0473582	0	0.0907488	0.0842037	0.0748244	0	0	0	0	0	0	0	0	0	0	0	1	0	0	0	0	0	0	0	0	0	0	0.0356851	0	0	0	0	0	0	0.122709	0	0.05423	0.2655	0.0891966	0	0	0	0.103308	0.10837
0	0	0	0	0	0	0	0	0	0	0	0	0	0	0	0	0	0	0	0	0	0	0	1	0	0	0	0	0	0	0	0	0	0	0	0	0	0.237913	0	0	0	0	0	0	0	0	0	0	0	0
0	0	0	0.131956	0	0	0	0	0	0	0	0	0	0	0	0	0	0	0	0.133099	0	0	0	0	1	0.73901	0.0933335	0.0864964	0.102879	0	0	0	0	0	0.187663	0.0872081	0	0	0	0	0	0.111744	0	0	0	0	0	0.196305	0	0
0	0	0	0.131956	0	0	0	0	0	0	0	0	0	0	0	0	0	0	0	0.133099	0	0	0	0	0.73901	1	0.0933335	0.0864964	0.102879	0	0	0	0	0	0.187663	0.0872081	0	0	0	0	0	0.111744	0	0	0	0	0	0.196305	0	0
0	0	0	0.167731	0	0	0	0	0	0	0	0	0	0	0	0	0	0	0	0.169463	0	0	0	0	0.0933335	0.0933335	1	0.511824	0.334212	0	0	0	0	0	0.11008	0.267849	0	0	0	0	0	0.0585804	0	0	0	0	0	0.11673	0	0
0	0	0	0.158193	0	0	0	0	0	0	0	0	0	0	0	0	0	0	0	0.159733	0	0	0	0	0.0864964	0.0864964	0.511824	1	0.298368	0	0	0	0	0	0.100693	0.244325	0	0	0	0	0	0.0558115	0	0	0	0	0	0.106228	0	0
0	0	0	0.232206	0	0	0	0	0	0	0	0	0	0.0567492	0.0736332	0	0	0	0	0.234789	0.103685	0	0	0	0.102879	0.102879	0.334212	0.298368	1	0	0	0	0	0	0.123607	0.776134	0.120596	0	0	0	0	0.0622027	0	0	0	0	0	0.132053	0	0
0	0	0	0	0	0	0	0	0	0	0	0	0	0	0	0	0	0	0	0	0	0	0	0	0	0	0	0	0	1	0.266679	0.492166	0	0	0	0	0	0	0	0	0	0	0	0	0	0	0	0	0	0
0	0.0637889	0	0	0	0	0	0	0	0	0	0	0.06131	0	0.0900422	0	0	0	0	0	0	0	0	0	0	0	0	0	0	0.266679	1	0.24914	0	0	0	0	0	0	0	0	0	0.0686727	0	0	0	0	0	0	0	0.0965832
0	0.0521011	0	0	0	0	0	0	0	0	0	0	0.0493827	0	0.0689965	0	0	0	0	0	0	0.27527	0	0	0	0	0	0	0	0.492166	0.24914	1	0.0743654	0	0	0	0	0	0.328312	0	0	0.0458756	0	0	0	0	0	0	0	0.0774969
0	0.0493428	0	0	0.188443	0	0	0	0	0	0	0	0.0468978	0	0	0	0	0	0	0	0	0.100995	0	0	0	0	0	0	0	0	0	0.0743654	1	0	0	0	0	0	0.117992	0	0	0	0	0	0	0	0	0	0	0
0	0	0.127207	0	0	0.279916	0.300428	0	0.0484908	0.0438324	0.152804	0	0	0	0	0	0	0	0	0	0	0	0.0356851	0	0	0	0	0	0	0	0	0	0	1	0	0	0	0	0	0	0	0	0	0.0603922	0.0473639	0	0	0	0.0581579	0.0623535
0	0	0	0.146212	0	0	0	0	0	0	0	0	0	0	0	0	0	0	0	0.147617	0	0	0	0	0.187663	0.187663	0.11008	0.100693	0.123607	0	0	0	0	0	1	0.101659	0	0	0	0	0	0.121801	0	0	0	0	0	0.22961	0	0
0	0	0	0.204801	0	0	0	0	0	0	0	0	0	0.0494813	0.0618465	0	0	0	0	0.206807	0.081747	0	0	0	0.0872081	0.0872081	0.267849	0.244325	0.776134	0	0	0	0	0	0.101659	1	0.0919087	0	0	0	0	0.0561069	0	0	0	0	0	0.107304	0	0
0	0	0	0.0535884	0	0	0	0	0	0	0	0	0	0.0590312	0.241002	0	0	0	0	0.0542064	0.111565	0	0	0	0	0	0	0	0.120596	0	0	0	0	0	0	0.0919087	1	0	0	0	0	0	0	0	0	0	0	0	0	0
0	0	0	0	0	0	0	0	0	0	0	0	0	0	0	0	0	0	0	0	0	0	0	0.237913	0	0	0	0	0	0	0	0	0	0	0	0	0	1	0	0	0	0	0	0	0	0	0	0	0	0
0	0.0703162	0	0	0	0	0	0	0	0	0	0	0.0654534	0	0	0	0	0	0	0	0	0.630157	0	0	0	0	0	0	0	0	0	0.328312	0.117992	0	0	0	0	0	1	0	0	0	0	0	0	0	0	0	0	0
0.0873953	0.278391	0	0	0	0	0	0	0	0	0	0	0.263956	0.204564	0	0	0	0	0	0	0	0	0	0	0	0	0	0	0	0	0	0	0	0	0	0	0	0	0	1	0	0	0	0	0.206883	0	0	0	0	0
0	0	0	0	0	0	0	0	0	0	0	0	0	0	0	0	0	0	0.0544243	0	0	0	0.122709	0	0	0	0	0	0	0	0	0	0	0	0	0	0	0	0	0	1	0	0.424776	0.0998233	0	0	0	0	0	0
0	0	0	0.0956047	0	0	0	0	0	0	0	0	0	0	0.10424	0	0	0	0	0.0962033	0	0	0	0	0.111744	0.111744	0.0585804	0.0558115	0.0622027	0	0.0686727	0.0458756	0	0	0.121801	0.0561069	0	0	0	0	0	1	0	0	0	0	0	0.125383	0	0.113108
0	0	0	0	0	0	0	0	0	0	0	0	0	0	0	0	0	0	0.0529691	0	0	0	0.05423	0	0	0	0	0	0	0	0	0	0	0	0	0	0	0	0	0	0.424776	0	1	0.272929	0	0	0	0	0	0
0	0	0.0910923	0	0	0.0939545	0.103614	0	0.152927	0.135215	0.112558	0	0	0	0	0	0	0	0	0	0	0	0.2655	0	0	0	0	0	0	0	0	0	0	0.0603922	0	0	0	0	0	0	0.0998233	0	0.272929	1	0.14857	0	0	0	0.192328	0.210646
0.0809765	0.137969	0.078383	0	0	0.0657975	0.0703933	0	0.120206	0.108985	0.0937711	0	0.131076	0.277899	0	0	0	0	0	0	0	0	0.0891966	0	0	0	0	0	0	0	0	0	0	0.0473639	0	0	0	0	0	0.206883	0	0	0	0.14857	1	0	0	0	0.143278	0.153203
0	0	0.122901	0.0441304	0.111406	0	0	0	0	0	0	0	0.12355	0	0	0.237741	0	0.108258	0	0.0445567	0	0	0	0	0	0	0	0	0	0	0	0	0	0	0	0	0	0	0	0	0	0	0	0	0	1	1	0.287983	0.260373	0
0	0	0.122901	0.0441304	0.111406	0	0	0	0	0	0	0	0.12355	0	0	0.237741	0	0.108258	0	0.0445567	0	0	0	0	0	0	0	0	0	0	0	0	0	0	0	0	0	0	0	0	0	0	0	0	0	1	1	0.287983	0.260373	0
0	0	0.125343	0.196852	0	0	0	0	0	0	0	0	0.126018	0	0	0.247051	0	0.111448	0	0.198811	0	0	0	0	0.196305	0.196305	0.11673	0.106228	0.132053	0	0	0	0	0	0.22961	0.107304	0	0	0	0	0	0.125383	0	0	0	0.287983	0.287983	1	0.271582	0
0	0	0.485285	0.0425012	0	0.0886558	0.0972071	0	0.147326	0.130818	0.109495	0	0.12043	0	0	0.226452	0	0.104308	0	0.0428965	0	0	0.103308	0	0	0	0	0	0	0	0	0	0	0.0581579	0	0	0	0	0	0	0	0	0	0.192328	0.143278	0.260373	0.260373	0.271582	1	0.200164
0	0	0.0928131	0	0	0.0987888	0.109525	0	0.15784	0.139042	0.115198	0	0	0	0.185696	0	0	0	0	0	0	0	0.10837	0	0	0	0	0	0	0	0.0965832	0.0774969	0	0.0623535	0	0	0	0	0	0	0	0.113108	0	0.210646	0.153203	0	0	0	0.200164	1
0	0.0751626	0.0538271	0	0	0.0922856	0.0961944	0.155942	0.0327781	0.0305812	0.0617254	0	0.0722376	0	0	0	0	0	0.0479408	0	0	0.0635785	0.0263792	0	0	0	0	0	0	0	0	0.0518827	0.0491468	0.0742905	0	0	0	0	0.0699189	0	0	0	0	0.0378156	0.0322593	0	0	0	0.0369273	0.0385754
0	0	0	0	0.153485	0	0	0	0	0	0	0	0	0	0	0	0	0	0	0	0	0	0	0	0	0	0	0	0	0	0	0	0	0	0	0	0	0	0	0	0	0	0	0	0	0.177023	0.177023	0	0	0
0	0	0.163476	0	0	0.841339	0.631106	0	0.0739245	0.0636172	0.320467	0	0	0	0	0	0	0	0	0	0	0	0.0477834	0	0	0	0	0	0	0	0	0	0	0.304655	0	0	0	0	0	0	0	0	0	0.105672	0.071337	0	0	0	0.0990157	0.111826
0	0	0.141894	0	0	0.557607	0.397631	0	0.0577626	0.0512717	0.268439	0	0	0	0	0	0	0	0	0	0	0	0.0404651	0	0	0	0	0	0	0	0	0	0	0.237373	0	0	0	0	0	0	0	0	0	0.0754819	0.0561706	0	0	0	0.0720236	0.0785709
0	0	0.151794	0	0	0.439206	0.218358	0	0.0995193	0.0917025	0.320922	0	0	0	0.109041	0	0	0	0	0	0	0	0.0772773	0	0	0	0	0	0	0	0.0707239	0.0478345	0	0.159299	0	0	0	0	0	0	0	0.0791967	0	0.118202	0.0976557	0	0	0	0.114828	0.550323
0	0	0.143406	0	0	0.573042	0.409738	0	0.0587892	0.0520789	0.271966	0	0	0	0	0	0	0	0	0	0	0	0.0409662	0	0	0	0	0	0	0	0	0	0	0.241636	0	0	0	0	0	0	0	0	0	0.0772446	0.0571409	0	0	0	0.0736268	0.0804826
0	0	0.0861369	0	0	0.258576	0.291798	0	0.0675486	0.0588378	0.108317	0	0	0	0	0	0	0	0	0	0	0	0.0450357	0	0	0	0	0	0	0	0	0	0	0.302695	0	0	0	0	0	0	0	0	0	0.0931088	0.0653816	0	0	0	0.0879024	0.0978542
0.0425084	0.135051	0.206955	0	0	0.288905	0.141062	0	0.18698	0.176227	0.341947	0	0.130399	0.116244	0	0	0	0	0	0	0	0	0.0590666	0	0	0	0	0	0	0	0	0	0	0.113805	0	0	0	0	0	0.174482	0	0	0	0.0803233	0.256491	0	0	0	0.0787508	0.0816584
0	0	0.166012	0	0	0.523986	0.263214	0	0.113539	0.103476	0.356626	0	0	0	0	0	0	0	0	0	0	0	0.214022	0	0	0	0	0	0	0	0	0	0	0.181915	0	0	0	0	0	0	0.0708974	0	0.069182	0.346846	0.11112	0	0	0	0.133907	0.142537
0	0	0.124891	0	0	0.569755	0.287819	0	0.0471349	0.0427216	0.316664	0	0	0	0	0	0	0	0	0	0	0	0.0349453	0	0	0	0	0	0	0	0	0	0	0.515548	0	0	0	0	0	0	0	0	0	0.0583034	0.0460695	0	0	0	0.0562184	0.0601294
0	0	0.0702195	0	0.158584	0.05265	0.0555521	0	0.102017	0.0938194	0.0823218	0	0	0	0	0	0	0	0	0	0	0	0.0787751	0	0	0	0	0	0	0	0	0	0.239995	0.0401472	0	0	0	0	0	0	0	0	0	0.121743	0.10006	0	0	0	0.118167	0.124837
0	0	0	0	0	0	0	0	0	0	0	0	0	0	0	0	0	0	0	0	0	0	0	0	0	0	0	0	0	0	0	0	0	0	0	0	0	0	0	0	0	0	0	0	0	0	0	0	0	0
0.0616309	0.118489	0.149174	0	0	0.425103	0.210986	0	0.0970617	0.0896118	0.314466	0	0.11337	0.225824	0	0	0	0	0	0	0	0	0.0757872	0	0	0	0	0	0	0	0	0	0	0.155339	0	0	0	0	0	0.165969	0	0	0	0.114752	0.535601	0	0	0	0.111569	0.117496
0	0	0.150243	0	0	0.649859	0.470973	0	0.0636172	0.0558325	0.28813	0	0	0	0	0	0	0	0	0	0	0	0.0432536	0	0	0	0	0	0	0	0	0	0	0.261702	0	0	0	0	0	0	0	0	0	0.0858003	0.0616916	0	0	0	0.0813597	0.0898139
0	0	0.142502	0	0	0.563743	0.402436	0	0.0581731	0.0515948	0.269853	0	0	0	0	0	0	0	0	0	0	0	0.0406661	0	0	0	0	0	0	0	0	0	0	0.239077	0	0	0	0	0	0	0	0	0	0.0761844	0.0565587	0	0	0	0.0726629	0.0793323
0	0	0	0.201323	0	0	0	0	0	0	0	0	0	0.0485707	0.187868	0	0	0	0	0.203261	0.0792912	0	0	0	0.085306	0.085306	0.260283	0.238015	0.376143	0	0	0	0	0	0.0990834	0.309134	0.276114	0	0	0	0	0.0553134	0	0	0	0	0	0.104438	0	0
0	0	0	0.190579	0	0	0	0	0	0	0	0	0	0	0	0	0	0	0	0.192818	0	0	0	0	0.110739	0.110739	0.37047	0.326933	0.439107	0	0	0	0	0	0.135131	0.33127	0	0	0	0	0	0.0649919	0	0	0	0	0	0.14529	0	0
0	0	0	0.168745	0	0	0	0	0	0	0	0	0	0.0401681	0.14907	0	0	0	0	0.170105	0.0591065	0	0	0	0.0683576	0.0683576	0.197022	0.183992	0.276434	0	0	0	0	0	0.0769293	0.238449	0.199718	0	0	0	0	0.0476525	0	0	0	0	0	0.0801187	0	0
0	0	0	0.123251	0	0	0	0	0	0	0	0	0	0	0	0	0	0	0	0.124184	0	0	0	0	0.0633571	0.0633571	0.347018	0.697536	0.194413	0	0	0	0	0	0.0706537	0.169923	0	0	0	0	0	0.0451675	0	0	0	0	0	0.0733349	0	0
0	0	0	0.0950126	0	0	0	0	0	0	0	0	0	0	0	0	0	0	0	0.0963266	0	0	0	0	0.139036	0.139036	0.221148	0.186262	0.283465	0	0	0	0	0	0.179778	0.189594	0	0	0	0	0	0.0738079	0	0	0	0	0	0.198219	0	0
0	0	0.124613	0.195135	0	0	0	0	0	0	0	0	0.12528	0	0	0.244231	0	0.110488	0	0.19706	0	0	0	0	0.19409	0.19409	0.115008	0.104801	0.129854	0	0	0	0	0	0.226586	0.105847	0	0	0	0	0	0.124476	0	0	0	0.284157	0.284157	0.7224	0.268177	0
0	0	0	0	0	0	0	0	0	0	0	0	0	0	0	0	0	0	0	0	0	0	0	0	0	0	0	0	0	0	0	0	0	0	0	0	0	0	0	0	0	0.0732624	0	0	0	0	0	0	0	0
0	0	0.0905475	0.0610448	0	0	0	0	0	0	0	0	0.0911357	0	0	0.22282	0	0.149055	0	0.0618637	0	0	0	0	0	0	0	0	0	0	0	0	0	0	0	0	0	0	0	0	0	0	0	0	0	0.283424	0.283424	0.306384	0.25786	0
0	0	0.405846	0.0330075	0	0.0591629	0.0628527	0	0.111295	0.101609	0.0882587	0	0.100631	0	0	0.165299	0	0.0812212	0	0.0332454	0	0	0.0841946	0	0	0	0	0	0	0	0	0	0	0.0438261	0	0	0	0	0	0	0	0	0	0.135192	0.108969	0.182671	0.182671	0.188118	0.712583	0.139017
0	0	0.109537	0.199854	0	0	0	0	0	0	0	0	0.110052	0.0407349	0.0487604	0.192344	0	0.0918006	0	0.201485	0.060342	0	0	0	0.153242	0.153242	0.0852904	0.0795447	0.254819	0	0	0	0	0	0.172809	0.219148	0.0657042	0	0	0	0	0.106303	0	0	0	0.216277	0.216277	0.543705	0.206894	0
0	0	0.105977	0.154459	0	0	0	0	0	0	0	0	0.106459	0	0	0.181632	0	0.0876836	0	0.155662	0	0	0	0	0.144783	0.144783	0.0795816	0.0745566	0.0864183	0	0	0	0	0	0.162127	0.0750848	0	0	0	0	0	0.102162	0	0	0	0.202826	0.202826	0.694478	0.194552	0
0	0	0.125343	0.196852	0	0	0	0	0	0	0	0	0.126018	0	0	0.247051	0	0.111448	0	0.198811	0	0	0	0	0.196305	0.196305	0.11673	0.106228	0.132053	0	0	0	0	0	0.22961	0.107304	0	0	0	0	0	0.125383	0	0	0	0.287983	0.287983	1	0.271582	0
0	0	0.140362	0	0	0.542481	0.38583	0	0.056737	0.0504621	0.264884	0	0	0	0	0	0	0	0	0	0	0	0.0399591	0	0	0	0	0	0	0	0	0	0	0.233117	0	0	0	0	0	0	0	0	0	0.0737402	0.0552003	0	0	0	0.0704361	0.0766854
0.0678245	0.180707	0.0715139	0	0	0.0545441	0.057665	0	0.104772	0.0961445	0.0841065	0	0.172474	0.169395	0	0	0	0	0	0	0	0	0.0804078	0	0	0	0	0	0	0	0	0	0	0.0412392	0	0	0	0	0	0.25904	0	0	0	0.125687	0.374866	0	0	0	0.121879	0.128987
0	0	0	0	0	0	0	0	0	0	0	0	0	0	0	0	0	0	0	0	0	0	0	0.299516	0	0	0	0	0	0	0	0	0	0	0	0	0	0.825534	0	0	0	0	0	0	0	0	0	0	0	0
0.0678647	0.437338	0	0	0	0	0	0.0830707	0	0	0	0	0.417406	0.169472	0	0	0	0	0	0	0	0	0	0	0	0	0	0	0	0	0.0749345	0	0	0	0	0	0	0	0	0.348506	0	0	0	0	0.171061	0	0	0	0	0
0	0	0.143969	0	0	0.797257	0.41436	0	0.0591745	0.052381	0.376352	0	0	0	0	0	0	0	0	0	0	0	0.0411529	0	0	0	0	0	0	0	0	0	0	0.243236	0	0	0	0	0	0	0	0	0	0.0779111	0.0575048	0	0	0	0.074232	0.0812064
0	0	0	0	0	0	0	0	0	0	0	0	0	0	0.203301	0	0	0	0	0	0	0	0	0	0	0	0	0	0	0	0.101139	0.0839063	0	0	0	0	0	0	0	0	0	0.119407	0	0	0	0	0	0	0	0.239999
0	0	0	0	0	0	0	0	0	0	0	0	0	0	0	0	0	0	0	0	0	0	0	0	0	0	0	0	0	0.147184	0.11712	0.0862818	0	0	0	0	0	0	0	0	0	0	0	0	0	0	0	0	0	0
0	0	0.0861369	0	0	0.258576	0.291798	0	0.0675486	0.0588378	0.108317	0	0	0	0	0	0	0	0	0	0	0	0.0450357	0	0	0	0	0	0	0	0	0	0	0.302695	0	0	0	0	0	0	0	0	0	0.0931088	0.0653816	0	0	0	0.0879024	0.0978542
0.173548	0.0384802	0.113638	0	0	0.469618	0.234342	0	0.0409146	0.0375476	0.283112	0	0.0367279	0.0520333	0	0	0	0	0	0	0	0	0.0314055	0	0	0	0	0	0	0	0	0	0	0.257265	0	0	0	0	0	0.0551476	0	0	0	0.0490747	0.0926299	0	0	0	0.047589	0.0503619
0	0	0	0.0496318	0	0	0	0	0	0	0	0	0	0.0542657	0.0695059	0	0	0	0	0.0501614	0.0956842	0	0	0	0	0	0	0	0.26279	0	0	0	0	0	0	0.207796	0.109908	0	0	0	0	0	0	0	0	0	0	0	0	0
0	0	0	0	0	0	0	0	0	0	0	0	0	0	0	0	0	0	0	0	0	0	0	0	0	0	0	0	0	0	0	0	0	0	0	0	0	0	0	0	0	0	0	0	0	0	0	0	0	0
0	0	0	0	0	0	0	0	0	0	0	0	0	0	0	0	0	0	0	0	0	0	0.312896	0	0	0	0	0	0	0	0	0	0	0	0	0	0	0	0	0	0.214267	0	0.093372	0.107961	0	0	0	0	0	0
0	0	0	0	0	0	0	0	0	0	0	0	0	0	0	0	0	0	0	0	0	0	0.268246	0	0	0	0	0	0	0	0	0	0	0	0	0	0	0	0	0	0.16759	0	0.0735549	0.0823176	0	0	0	0	0	0
0	0	0.0716853	0	0	0.0547999	0.057951	0	0.105141	0.0964546	0.0843437	0	0	0	0	0	0	0	0	0	0	0	0.762979	0	0	0	0	0	0	0	0	0	0	0.0413852	0	0	0	0	0	0	0.144403	0	0.0636043	0.316047	0.103063	0	0	0	0.122378	0.129546
0	0	0.0716853	0	0	0.0547999	0.057951	0	0.105141	0.0964546	0.0843437	0	0	0	0	0	0	0	0	0	0	0	0.762979	0	0	0	0	0	0	0	0	0	0	0.0413852	0	0	0	0	0	0	0.144403	0	0.0636043	0.316047	0.103063	0	0	0	0.122378	0.129546
0	0	0.0755621	0	0	0.0609131	0.0648316	0	0.113697	0.103607	0.0897623	0	0	0	0	0	0	0	0	0	0	0	0.809702	0	0	0	0	0	0	0	0	0	0	0.0447791	0	0	0	0	0	0	0.157625	0	0.0692872	0.347432	0.111271	0	0	0	0.134126	0.142785
0	0	0.0622984	0	0	0.042325	0.0441805	0	0.0861106	0.0801957	0.0716426	0	0	0	0	0	0.11374	0.0847902	0.0751655	0	0	0	0.652416	0	0	0	0	0	0	0	0	0	0	0.0338505	0	0	0	0	0	0	0.152022	0	0.0867713	0.24978	0.0847118	0	0	0	0.0973393	0.101821
0	0	0	0.314597	0	0	0	0	0	0	0	0	0	0	0	0	0	0	0	0.317085	0	0	0	0	0.147406	0.147406	0.191635	0.179285	0.208493	0	0	0	0	0	0.518829	0.180582	0	0	0	0	0	0.103461	0	0	0	0	0	0.172102	0	0
0	0.0378928	0.109534	0.0373502	0	0	0	0	0	0	0	0	0.240046	0	0	0.470031	0	0.181986	0	0.0376552	0	0	0	0	0	0	0	0	0	0	0.0376592	0	0	0	0	0	0	0	0	0	0	0	0	0	0	0.216265	0.216265	0.223942	0.206883	0
0	0	0	0	0	0	0	0	0	0	0	0	0	0	0	0	0	0	0	0	0	0	0.197791	0	0	0	0	0	0	0	0	0	0	0	0	0	0	0	0	0	0.199309	0	0.0870521	0.0996	0	0	0	0	0	0
0	0	0	0	0	0	0	0	0	0	0	0	0	0	0	0	0	0	0	0	0	0	0	0	0	0	0	0	0	0	0	0	0	0	0	0	0	0	0	0	0	0	0	0	0	0	0	0	0	0
0	0	0	0	0.221984	0	0	0	0	0	0	0	0	0	0	0	0	0	0.119803	0	0	0	0.0543652	0	0	0	0	0	0	0	0	0	0.181276	0	0	0	0	0	0	0	0.148248	0	0.143842	0.0968843	0	0	0	0	0	0
0.0939083	0.148693	0	0	0	0	0	0	0	0	0	0	0.140719	0.309178	0	0	0	0	0	0	0	0	0	0	0	0	0	0	0	0	0	0	0	0	0	0	0	0	0	0.23197	0	0	0	0	0.466906	0	0	0	0	0
0	0	0.137959	0.0526831	0	0	0	0	0	0	0	0	0.257406	0	0	0.558984	0	0.128934	0	0.0532919	0	0	0	0	0	0	0	0	0	0	0	0	0	0	0	0	0	0	0	0	0	0	0	0	0	0.36458	0.36458	0.386942	0.338687	0
0	0	0.0353875	0.0580937	0	0	0	0	0	0	0	0	0.0356106	0	0	0.0834902	0	0.0571655	0	0.0588348	0	0	0	0	0	0	0	0	0	0	0	0	0	0	0	0	0	0	0	0	0	0	0	0	0	0.104229	0.104229	0.111886	0.0955756	0
0	0.0484651	0	0	0	0	0	0	0	0	0	0	0.0461042	0	0.129219	0	0	0	0.101234	0	0	0.0973852	0	0	0	0	0	0	0	0	0.0786943	0.128323	0.284225	0	0	0	0	0	0.113094	0	0.0501707	0.0893279	0.0489315	0	0	0	0	0	0	0.14313
0	0	0.0603545	0	0	0	0	0	0.100953	0.089355	0.0744823	0	0	0	0	0	0.244966	0.141163	0	0	0	0	0	0	0	0	0	0	0	0	0	0	0	0	0	0	0	0	0	0	0	0	0	0	0	0	0	0	0	0
0	0	0.0639033	0	0	0	0	0	0.111291	0.0973597	0.0799624	0	0	0	0	0	0.285188	0.153651	0	0	0	0	0	0	0	0	0	0	0	0	0	0	0	0	0	0	0	0	0	0	0	0	0	0	0	0	0	0	0	0
0	0.0533864	0.0557909	0	0	0	0	0	0.0888031	0.0797028	0.0676531	0	0.0505359	0	0	0	0.20283	0.126071	0	0	0	0.290474	0	0	0	0	0	0	0	0	0	0.204014	0.0770118	0	0	0	0	0	0.350171	0	0	0	0	0	0	0	0	0	0	0
0	0	0.0594223	0	0	0	0	0	0.0983719	0.0873267	0.0730677	0	0	0	0	0	0.23558	0.137995	0	0	0	0	0	0	0	0	0	0	0	0	0	0	0	0	0	0	0	0	0	0	0	0	0	0	0	0	0	0	0	0
0.0724844	0.129993	0.049352	0	0	0	0	0	0.0735328	0.0671811	0.0584118	0	0.123856	0.255876	0	0	0.156409	0.106436	0	0	0	0	0	0	0	0	0	0	0	0	0	0	0	0	0	0	0	0	0	0.189452	0	0	0	0	0.2584	0	0	0	0	0
0	0	0.0477037	0.104233	0	0	0	0	0.0699323	0.0641631	0.0561168	0	0	0	0	0	0.146379	0.101694	0	0.104945	0	0	0	0	0.123713	0.123713	0.0659607	0.0624709	0.0705893	0	0	0	0	0	0.13616	0.0628413	0	0	0	0	0	0.141407	0	0	0	0	0	0.140653	0	0
0	0	0.102517	0	0	0.133105	0.153359	0	0.188124	0.162018	0.130534	0	0	0	0	0	0	0	0	0	0	0	0.305074	0	0	0	0	0	0	0	0	0	0	0.0744719	0	0	0	0	0	0	0.127986	0	0.122502	0.671774	0.181574	0	0	0	0.251508	0.283779
0	0	0.0266099	0.0376861	0	0	0	0	0	0	0	0	0.0267358	0	0	0.0469508	0	0.116669	0.112831	0.0379965	0	0	0	0	0	0	0	0	0	0.106222	0.0450558	0.0703734	0	0	0	0	0	0	0	0	0.0566778	0	0.0551014	0	0	0.0528661	0.0528661	0.0547672	0.050545	0
0	0	0.0253186	0.184313	0	0	0	0	0	0	0	0	0.0254326	0.0937347	0.0451346	0.0430747	0	0.0348055	0.104375	0.185728	0.134773	0	0	0	0	0	0	0	0.056985	0	0	0	0	0	0	0.0496605	0.0592865	0	0	0	0.124475	0	0.121296	0	0	0.0480024	0.0480024	0.0495646	0.0460809	0
0	0	0	0	0	0	0	0	0	0	0	0	0	0	0	0	0	0	0	0	0	0	0.0597542	0	0	0	0	0	0	0	0	0	0	0	0	0	0	0	0	0	0.102457	0	0.0989127	0.115437	0	0	0	0	0	0
0	0	0	0	0	0	0	0	0	0	0	0	0	0	0	0	0.317955	0.162684	0	0	0	0	0	0	0	0	0	0	0	0	0	0	0	0	0	0	0	0	0	0	0	0	0	0	0	0	0	0	0	0
0	0	0	0.12134	0	0	0	0	0	0	0	0	0	0.132615	0.0690816	0	0	0	0	0.122629	0.232985	0	0	0	0	0	0	0	0.101336	0	0	0	0	0	0	0.0802801	0.10885	0	0	0	0	0	0	0	0	0	0	0	0	0
0.240686	0.0457233	0	0.130372	0	0	0	0	0	0	0	0	0.0432702	0.0662173	0	0	0	0	0	0.131488	0	0	0	0	0.162347	0.162347	0.0915977	0.0850036	0.100774	0	0	0	0	0	0.184477	0.0856908	0	0	0	0.0713445	0	0.110606	0	0	0.0670084	0	0	0.192821	0	0
0	0	0	0	0	0	0	0	0	0	0	0	0	0	0.181938	0	0	0	0	0	0	0	0	0	0	0	0	0	0	0	0.0955567	0.0761103	0	0	0	0	0	0	0	0	0	0.111703	0	0	0	0	0	0	0	0.210782
0	0.0463202	0.098495	0.0322456	0	0	0	0	0	0	0	0	0.14307	0	0	0.160708	0	0.0793631	0	0.0324726	0	0.216522	0	0	0	0	0	0	0	0	0	0.164543	0.0631212	0	0	0	0	0	0.248042	0	0	0	0	0	0	0.177081	0.177081	0.182195	0.170741	0
0.076042	0.192517	0.0759419	0	0	0.061548	0.0655513	0	0.114559	0.104322	0.0902988	0	0.1832	0.18472	0	0	0	0	0	0	0	0	0.0860491	0	0	0	0	0	0	0	0	0	0	0.0451213	0	0	0	0	0	0.284014	0	0	0	0.140038	0.409127	0	0	0	0.135327	0.144147
0.133714	0.189366	0	0	0	0	0	0	0	0	0	0	0.177596	0.176079	0	0	0	0	0	0	0	0	0	0	0	0	0	0	0	0	0	0	0	0	0	0	0	0	0	0.326398	0	0	0	0	0.178748	0	0	0	0	0
0	0	0	0.166986	0	0	0	0	0	0	0	0	0	0	0	0	0	0	0	0.168703	0	0	0	0	0.0927912	0.0927912	0.290646	0.263153	0.33127	0	0	0	0	0	0.109327	0.265956	0	0	0	0	0	0.0583663	0	0	0	0	0	0.115883	0	0
0	0	0	0	0	0	0	0	0	0	0	0	0	0	0	0	0	0	0	0	0	0	0	0	0	0	0	0	0	0	0	0	0	0	0	0	0	0	0	0	0	0	0	0	0	0	0	0	0	0
0	0.0424543	0	0	0	0	0	0	0	0	0	0	0.0406317	0	0	0	0	0	0.119949	0	0	0.075816	0.092702	0	0	0	0	0	0	0	0	0.0597533	0.2376	0	0	0	0	0	0.0850086	0	0.245048	0	0.057735	0.0629989	0	0	0	0	0	0
0	0	0.126495	0	0	0.276489	0.296483	0	0.0480708	0.043489	0.151777	0	0	0	0	0	0	0	0	0	0	0	0.0354571	0	0	0	0	0	0	0	0	0	0	0.813709	0	0	0	0	0	0	0	0	0	0.0597422	0.0469631	0	0	0	0.0575549	0.0616608
0	0	0	0	0	0	0	0	0	0	0	0	0	0	0	0	0	0	0	0	0	0	0	0	0	0	0	0	0	0	0	0	0	0	0	0	0	0	0	0	0	0	0	0	0	0	0	0	0	0
0	0	0.0798081	0	0	0.0684219	0.0734056	0	0.12359	0.11176	0.095818	0	0	0	0	0	0	0	0	0	0	0	0.387593	0	0	0	0	0	0	0	0	0	0	0.0487088	0	0	0	0	0	0	0.324531	0	0.0759643	0.385049	0.120729	0	0	0	0.148113	0.158744
0	0	0	0	0	0	0	0	0	0	0	0	0	0	0	0	0	0	0	0	0	0	0	0	0	0	0	0	0	0	0	0	0	0	0	0	0	0	0	0	0	0	0	0	0	0	0	0	0	0
0	0	0	0	0	0	0	0	0	0	0	0	0	0	0	0	0	0	0.0719583	0	0	0	0	0	0	0	0	0	0	0	0	0	0	0	0	0	0	0	0	0	0.207311	0.07672	0.198641	0	0	0	0	0	0	0
0	0	0	0	0	0	0	0	0	0	0	0	0	0	0	0	0.145913	0.101469	0.3246	0	0	0	0	0	0	0	0	0	0	0	0	0	0	0	0	0	0	0	0	0	0.0448711	0	0.0438773	0	0	0	0	0	0	0
0	0	0	0	0	0	0	0	0	0	0	0	0	0	0	0	0	0	0	0	0	0	0.0660008	0	0	0	0	0	0	0	0	0	0	0	0	0	0	0	0	0	0.122305	0	0.117288	0.141267	0	0	0	0	0	0
0	0	0	0	0	0	0	0	0	0	0	0	0	0	0	0	0	0	0	0	0	0	0.0442177	0.144061	0	0	0	0	0	0	0	0	0	0	0	0	0	0.116852	0	0	0.0639374	0	0.0625389	0.0687624	0	0	0	0	0	0
0	0	0	0	0	0	0	0	0	0	0	0	0	0	0	0	0	0	0	0	0	0	0	0	0	0	0	0	0	0	0	0	0	0	0	0	0	0	0	0	0	0	0	0	0	0	0	0	0	0
0	0	0	0	0	0	0	0	0	0	0	0	0	0	0	0	0	0	0	0	0	0	0	0	0	0	0	0	0	0	0	0	0	0	0	0	0	0	0	0	0	0	0	0	0	0	0	0	0	0
0	0	0.0724596	0	0	0.165052	0.177987	0	0.0506522	0.0455909	0.0875384	0	0	0	0.0696559	0	0	0	0	0	0	0	0.036842	0	0	0	0	0	0	0	0.0402282	0.15885	0	0.115162	0	0	0	0	0	0	0	0.0461661	0	0.0637818	0.0494239	0	0	0	0.0612949	0.144303
0	0	0	0.055389	0	0	0	0	0	0	0	0	0	0.0612236	0.081347	0	0	0	0	0.0560495	0.119663	0	0	0	0	0	0	0	0.334399	0	0	0	0	0	0	0.250154	0.142769	0	0	0	0	0	0	0	0	0	0	0	0	0
0	0	0	0	0	0	0	0	0	0	0	0	0	0	0	0	0	0	0	0	0	0	0	0	0	0	0	0	0	0	0	0	0	0	0	0	0	0	0	0	0	0.173603	0	0	0	0	0	0	0	0
0	0	0.0216497	0.14921	0	0	0	0	0	0	0	0	0.021733	0.0749452	0.0348145	0.115012	0	0.0971046	0.0827227	0.150136	0.0990632	0	0	0	0	0	0	0	0.041466	0	0	0	0	0	0	0.037447	0.0426713	0	0	0	0.0962365	0	0.0943254	0	0	0.0363296	0.0363296	0.0372174	0.0352182	0
0	0	0	0	0	0	0	0	0	0	0	0	0	0	0	0	0	0	0	0	0	0	0	0	0	0	0	0	0	0	0	0	0	0	0	0	0	0	0	0	0	0	0	0	0	0	0	0	0	0
0	0	0.105742	0.0355496	0	0	0	0	0	0	0	0	0.197022	0	0	0.442189	0.376994	0.569945	0	0.0358258	0	0	0	0	0	0	0	0	0	0	0	0	0	0	0	0	0	0	0	0	0	0	0	0	0	0.201966	0.201966	0.208646	0.19376	0
0	0	0.0832148	0	0	0.0751732	0.0812324	0	0.131956	0.118556	0.100771	0	0	0	0	0	0	0	0	0	0	0	0.406582	0	0	0	0	0	0	0	0	0	0	0.0520356	0	0	0	0	0	0	0.186695	0	0.0817004	0.418023	0.128699	0	0	0	0.160291	0.172816
0	0	0	0	0	0	0	0	0	0	0	0	0	0	0	0	0	0	0	0	0	0	0.120738	0	0	0	0	0	0	0	0	0	0	0	0	0	0	0	0	0	0.194543	0	0.0850327	0.0969653	0	0	0	0	0	0
0	0	0.0940645	0	0	0.102503	0.114109	0	0.161494	0.14187	0.117132	0	0	0	0	0	0	0	0	0	0	0	0.468618	0	0	0	0	0	0	0	0	0	0	0.0638129	0	0	0	0	0	0	0.236335	0	0.102644	0.543875	0.156643	0	0	0	0.206077	0.227251
0	0.0377789	0.0654795	0.0372007	0	0	0	0	0	0	0	0	0.10161	0	0	0.227454	0	0.181265	0.111204	0.0375032	0	0	0	0	0	0	0	0	0	0	0.0375467	0	0	0	0	0	0	0	0	0	0.055754	0	0.0542278	0	0	0.128927	0.128927	0.133477	0.123364	0
0	0	0.0789605	0	0	0.20315	0.223107	0	0.0582006	0.0516165	0.0972069	0	0	0	0.0819694	0	0	0	0	0	0	0	0.0406795	0	0	0	0	0	0	0	0.0440498	0.183817	0	0.132499	0	0	0	0	0	0	0	0.0512708	0	0.0762316	0.0565847	0	0	0	0.0727058	0.173635
0	0	0.119049	0	0	0.243236	0.258576	0	0.0438324	0.0399906	0.141182	0	0	0	0	0	0	0	0	0	0	0	0.0330966	0	0	0	0	0	0	0	0	0	0	0.903194	0	0	0	0	0	0	0	0	0	0.0533329	0.0429095	0	0	0	0.0515829	0.0548567
0	0	0.119049	0	0	0.243236	0.258576	0	0.0438324	0.0399906	0.141182	0	0	0	0	0	0	0	0	0	0	0	0.0330966	0	0	0	0	0	0	0	0	0	0	0.903194	0	0	0	0	0	0	0	0	0	0.0533329	0.0429095	0	0	0	0.0515829	0.0548567
0	0	0.134934	0	0	0.320274	0.347414	0	0.0532167	0.0476581	0.164092	0	0	0	0	0	0	0	0	0	0	0	0.0381803	0	0	0	0	0	0	0	0	0	0	0.901629	0	0	0	0	0	0	0	0	0	0.0679023	0.0518625	0	0	0	0.0650907	0.0703917
0.104252	0.156239	0	0	0	0	0	0	0	0	0	0	0.147458	0.332424	0	0	0	0	0	0	0	0	0	0	0	0	0	0	0	0	0	0	0	0	0	0	0	0	0	0.250871	0	0	0	0	0.336696	0	0	0	0	0
0.0787909	0.18505	0	0	0	0	0	0	0	0	0	0	0.175931	0.272349	0	0	0	0	0	0	0	0.242547	0	0	0	0	0	0	0	0	0	0.179151	0.0683143	0	0	0	0	0	0.282805	0.202472	0	0	0	0	0.27521	0	0	0	0	0
0	0	0	0	0	0	0	0	0	0	0	0	0	0	0.0571196	0	0.153744	0.105196	0.0952946	0	0	0	0	0	0	0	0	0	0	0.383384	0.222333	0.530158	0	0	0	0	0	0	0	0	0.0469053	0.0403035	0.0458204	0	0	0	0	0	0	0.0628244
0	0.0669672	0	0	0	0	0	0	0	0	0	0	0.0625421	0	0	0	0	0	0	0	0	0.218926	0	0	0	0	0	0	0	0	0	0.123253	0.108857	0	0	0	0	0	0.318326	0	0	0	0	0	0	0	0	0	0	0
0.0503324	0.150932	0.187571	0	0	0.0899857	0.0936982	0	0.215739	0.20155	0.214632	0	0.145145	0.133717	0	0	0	0	0	0	0	0	0.0664067	0	0	0	0	0	0	0	0	0	0	0.0727928	0	0	0	0	0	0.201934	0	0	0	0.0945326	0.295329	0	0	0	0.092362	0.0963873
0	0.0455453	0.0480052	0	0	0	0	0	0.0705822	0.0647097	0.0565345	0	0.0434542	0	0	0	0	0	0	0	0	0.20966	0	0	0	0	0	0	0	0	0	0.16055	0.0616909	0	0	0	0	0	0.239079	0	0	0.0505785	0	0	0	0	0	0	0	0
0	0	0.0331716	0	0	0.0787453	0.0854197	0	0.0532251	0.0476648	0.0403403	0	0	0	0	0	0	0	0.11938	0	0	0	0.0381846	0	0	0	0	0	0	0	0	0	0	0.0537226	0	0	0	0	0	0	0.060431	0	0.0586422	0.0679159	0.0518705	0	0	0	0.0651032	0.0704064
0	0.115187	0	0	0	0	0	0.119512	0	0	0	0	0.108995	0	0	0	0	0	0	0	0	0	0	0	0	0	0	0	0	0	0	0	0	0	0	0	0	0	0	0	0	0	0	0	0	0	0	0	0	0
0	0	0	0	0	0	0	0	0	0	0	0	0	0	0	0	0	0	0	0	0	0	0	0	0	0	0	0	0	0	0	0	0	0	0	0	0	0	0	0	0	0	0	0	0	0	0	0	0	0
0	0	0	0	0	0	0	0	0	0	0	0	0	0	0	0	0	0	0	0	0	0	0	0	0	0	0	0	0	0	0	0	0	0	0	0	0	0	0	0	0	0	0	0	0	0	0	0	0	0
0	0	0	0	0	0	0	0	0	0	0	0	0	0	0	0	0	0	0	0	0	0	0	0	0	0	0	0	0	0	0	0	0	0	0	0	0	0	0	0	0	0	0	0	0	0	0	0	0	0
0	0	0.105186	0	0	0.145357	0.169856	0	0.19731	0.168786	0.134892	0	0	0	0	0	0	0	0	0	0	0	0.125624	0	0	0	0	0	0	0	0	0	0	0.0781581	0	0	0	0	0	0	0	0	0	0.287363	0.190117	0	0	0	0.268203	0.305216
0	0	0.0275543	0.207707	0	0	0	0	0	0	0	0	0.0276893	0.10652	0.0525995	0.0499727	0	0.0391749	0	0.209506	0.162883	0	0	0	0	0	0	0	0.0694247	0	0	0	0	0	0	0.05885	0.0728709	0	0	0	0	0	0	0	0	0.0567288	0.0567288	0.0589236	0.0540646	0
0	0	0	0.168139	0	0	0	0	0	0	0	0	0	0	0	0	0	0	0.0647746	0.16988	0	0	0	0	0.0936316	0.0936316	0.294156	0.266027	0.335838	0	0	0	0	0	0.110495	0.268892	0	0	0	0	0.182933	0.0586977	0.176149	0	0	0	0	0.117196	0	0
0	0	0	0.210308	0	0	0	0	0	0	0	0	0	0	0	0	0	0	0	0.213039	0	0	0	0	0.127058	0.127058	0.4531	0.38964	0.560195	0	0	0	0	0	0.160245	0.395816	0	0	0	0	0	0.0702902	0	0	0	0	0	0.174734	0	0
0	0	0	0.18731	0	0	0	0	0	0	0	0	0	0	0	0	0	0	0	0.189473	0	0	0	0	0.108155	0.108155	0.358316	0.317431	0.422136	0	0	0	0	0	0.131303	0.321518	0	0	0	0	0	0.0640933	0	0	0	0	0	0.140875	0	0
0	0	0	0	0	0	0	0	0	0	0	0	0	0	0	0	0	0	0	0	0	0	0	0	0	0	0	0	0	0	0	0	0	0	0	0	0	0	0	0	0	0	0	0	0	0	0	0	0	0
0	0	0.0869528	0	0	0.26607	0.301378	0	0.0686875	0.0597001	0.10961	0	0	0	0	0	0	0	0	0	0	0	0.0455391	0	0	0	0	0	0	0	0	0	0	0.156662	0	0	0	0	0	0	0	0	0	0.0952866	0.0664481	0	0	0	0.089841	0.100263
0	0	0.0783636	0	0	0.199245	0.218406	0	0.0574735	0.0510438	0.0963039	0	0	0	0	0	0	0	0	0	0	0	0.0403229	0	0	0	0	0	0	0	0	0	0	0.130827	0	0	0	0	0	0	0	0	0	0.0749889	0.0558972	0	0	0	0.0715746	0.0780368
0	0	0.0960868	0	0	0.108893	0.122085	0	0.167548	0.146521	0.120284	0	0	0	0	0	0	0	0.210222	0	0	0	0.11286	0	0	0	0	0	0	0	0	0	0	0.0662327	0	0	0	0	0	0	0	0	0	0.2283	0.162332	0	0	0	0.216038	0.239425
0	0	0	0	0	0	0	0	0	0	0	0	0	0	0	0	0	0	0	0	0	0	0.0674133	0	0	0	0	0	0	0	0	0	0	0	0	0	0	0	0	0	0.127246	0	0.121824	0.1479	0	0	0	0	0	0
0	0.0481856	0	0	0	0	0	0.257932	0	0	0	0	0.0457619	0	0	0	0	0	0	0	0	0	0.0498889	0	0	0	0	0	0	0	0	0	0	0	0	0	0	0	0	0	0.0765142	0	0.07452	0.0835282	0	0	0	0	0	0
0	0.0426667	0	0	0	0	0	0.202353	0	0	0	0	0.0407554	0	0	0	0	0	0	0	0	0	0.0437896	0	0	0	0	0	0	0	0	0	0	0	0	0	0	0	0	0	0.063046	0	0.0616859	0.0677325	0	0	0	0	0	0
0	0.109876	0	0	0	0	0	0.107498	0	0	0	0	0.104228	0	0	0	0	0	0	0	0	0	0.0511387	0	0	0	0	0	0	0	0	0	0	0	0	0	0	0	0	0	0.0794936	0	0.0773433	0.0870917	0	0	0	0	0	0
0	0.0970335	0	0	0	0	0	0.0834245	0	0	0	0	0.0926017	0	0	0	0	0	0	0	0	0	0.0447495	0	0	0	0	0	0	0	0	0	0	0	0	0	0	0	0	0	0.0650551	0	0.0636079	0.0700569	0	0	0	0	0	0
0	0	0	0	0	0	0	0	0	0	0	0	0	0	0	0	0	0	0	0	0	0	0.0621791	0	0	0	0	0	0	0	0	0	0	0	0	0	0	0	0	0	0.109799	0	0.105739	0.124843	0	0	0	0	0	0
0	0	0.0852305	0	0	0.250577	0.281652	0	0.0663025	0.0578902	0.106887	0	0	0	0	0	0	0	0	0	0	0	0.0444784	0	0	0	0	0	0	0	0	0	0	0.151159	0	0	0	0	0	0	0	0	0	0.0907577	0.0642135	0	0	0	0.085804	0.0952607
0	0	0	0	0	0	0	0	0	0	0	0	0	0	0	0	0	0	0	0	0	0	0	0	0	0	0	0	0	0	0	0	0	0	0	0	0	0	0	0	0	0	0	0	0	0	0	0	0	0
0	0	0	0	0	0	0	0	0	0	0	0	0	0	0	0	0	0	0	0	0	0	0	0	0	0	0	0	0	0	0	0	0	0	0	0	0	0	0	0	0	0	0	0	0	0	0	0	0	0
0.0608833	0.896161	0	0	0	0	0	0.073878	0	0	0	0	0.857706	0.155761	0	0	0	0	0	0	0	0.0757533	0	0	0	0	0	0	0	0	0.0703792	0.0597143	0.0561188	0	0	0	0	0	0.0849298	0.318766	0	0	0	0	0.157102	0	0	0	0	0
0.0608833	0.896161	0	0	0	0	0	0.073878	0	0	0	0	0.857706	0.155761	0	0	0	0	0	0	0	0.0757533	0	0	0	0	0	0	0	0	0.0703792	0.0597143	0.0561188	0	0	0	0	0	0.0849298	0.318766	0	0	0	0	0.157102	0	0	0	0	0
0	0	0	0	0	0	0	0	0	0	0	0	0	0	0	0	0	0	0	0	0	0	0	0	0	0	0	0	0	0	0	0	0	0	0	0	0	0	0	0	0	0	0	0	0	0	0	0	0	0
0	0.0525643	0.0726863	0	0	0.166233	0.179361	0	0.0509023	0.0457934	0.0878695	0	0.0497986	0	0	0	0	0	0.0747371	0	0	0.115482	0.0369741	0	0	0	0	0	0	0	0	0.0819335	0.0753127	0.115735	0	0	0	0	0.138254	0	0	0	0	0.0641789	0.0496619	0	0	0	0.0616615	0.0663984
0	0	0	0	0	0	0	0	0	0	0	0	0	0	0	0	0	0	0	0	0	0	0	0	0	0	0	0	0	0	0	0	0	0	0	0	0	0	0	0	0	0	0	0	0	0	0	0	0	0
0	0	0.0907508	0.151556	0	0	0	0	0	0	0	0	0.168981	0.0761867	0.0354738	0.344742	0	0.141147	0.0841415	0.152512	0.101244	0	0	0	0	0	0	0	0.0424047	0	0	0	0	0	0	0.0382109	0.0436661	0	0	0	0.0408922	0	0.0400652	0	0	0.153527	0.153527	0.157356	0.148738	0
0	0	0	0	0	0	0	0	0	0	0	0	0	0	0	0	0.292974	0.155883	0	0	0	0	0	0	0	0	0	0	0	0	0	0	0	0	0	0	0	0	0	0	0	0	0	0	0	0	0	0	0	0
0	0	0	0	0	0	0	0	0	0	0	0	0	0	0	0	0.268101	0.14855	0	0	0	0	0	0	0	0	0	0	0	0	0	0	0	0	0	0	0	0	0	0	0	0	0	0	0	0	0	0	0	0
0	0	0	0.178217	0	0	0	0	0	0	0	0	0	0	0	0	0	0	0	0.180308	0	0	0	0	0.243876	0.243876	0.156868	0.138471	0.185849	0	0	0	0	0	0.297484	0.140304	0	0	0	0	0	0.143228	0	0	0	0	0	0.319801	0	0
0	0	0	0.0543458	0	0	0	0	0	0	0	0	0	0.0599516	0.245961	0	0	0	0	0.0549815	0.114898	0	0	0	0	0	0	0	0.124501	0	0	0	0	0	0	0.0941593	0.422922	0	0	0	0	0	0	0	0	0	0	0	0	0
0	0	0	0.180394	0	0	0	0	0	0	0	0	0	0.0431467	0.162458	0	0	0	0	0.181948	0.0657895	0	0	0	0.0742437	0.0742437	0.218183	0.202316	0.309134	0	0	0	0	0	0.0844655	0.26239	0.224505	0	0	0	0	0.0504402	0	0	0	0	0	0.0883261	0	0
0	0	0.0776692	0	0	0.0645239	0.0689376	0	0.118535	0.10761	0.0927515	0	0	0	0	0	0	0	0	0	0	0	0.0882735	0	0	0	0	0	0	0	0	0	0	0.0467003	0	0	0	0	0	0	0	0.0578341	0	0.146027	0.115901	0	0	0	0.140911	0.1505
0	0	0.108704	0.160054	0	0	0	0	0	0	0	0	0.109211	0	0	0.189791	0	0.0908277	0	0.161347	0	0	0	0	0.151226	0.151226	0.0839171	0.0783489	0.0915547	0	0	0	0	0	0.17025	0.0789323	0	0	0	0	0	0.105329	0	0	0	0.213054	0.213054	0.730721	0.203942	0
0.10237	0.300582	0	0	0	0	0	0	0	0	0	0	0.283823	0.228627	0	0	0	0	0	0	0	0	0	0	0	0	0	0	0	0	0	0	0	0	0	0	0	0	0	0.872655	0	0	0	0	0.231528	0	0	0	0	0
0	0	0	0.0569905	0	0	0	0	0	0	0	0	0	0.0631862	0.0848488	0	0	0	0	0.05769	0.127397	0	0	0	0	0	0	0	0.358034	0	0	0	0	0	0	0.263149	0.153918	0	0	0	0	0	0	0	0	0	0	0	0	0
0	0	0	0	0	0	0	0	0	0	0	0	0	0	0	0	0	0	0	0	0	0	0.216213	0	0	0	0	0	0	0	0	0	0	0	0	0	0	0	0	0	0.231367	0	0.100562	0.11769	0	0	0	0	0	0
0	0.202637	0	0	0.0941623	0	0	0.116606	0	0	0	0	0.191853	0	0	0	0	0	0	0	0	0	0	0	0	0	0	0	0	0	0.0881168	0	0.0773898	0	0	0	0	0	0	0	0	0	0	0	0	0	0	0	0	0
0	0	0.0314481	0.252681	0	0	0	0	0	0	0	0	0.0316242	0.131713	0.0684819	0.0644442	0	0.0475446	0	0.255349	0.230216	0	0	0	0	0	0	0	0.100051	0	0	0	0	0	0	0.0794714	0.107369	0	0	0	0	0	0	0	0	0.0761376	0.0761376	0.0801443	0.0714145	0
0	0	0	0	0	0	0	0	0	0	0	0	0	0	0	0	0	0	0	0	0	0	0	0	0	0	0	0	0	0	0	0	0	0	0	0	0	0	0	0	0	0	0	0	0	0	0	0	0	0
0	0	0.11078	0.164393	0	0	0	0	0	0	0	0	0.111307	0	0	0.196211	0	0.0932639	0	0.165757	0	0	0	0	0.320638	0.320638	0.087385	0.0813636	0.0956982	0	0	0	0	0	0.1767	0.081993	0	0	0	0	0	0.107762	0	0	0	0.221178	0.221178	0.556475	0.211375	0
0	0	0	0	0	0	0	0	0	0	0	0	0	0	0	0	0	0	0	0	0	0	0.300047	0	0	0	0	0	0	0	0	0	0	0	0	0	0	0	0	0	0.199941	0	0.0873197	0.0999505	0	0	0	0	0	0
0	0	0	0.0543734	0	0	0	0	0	0	0	0	0	0.0599852	0.0791752	0	0	0	0	0.0550098	0.115022	0	0	0	0	0	0	0	0.320344	0	0	0	0	0	0	0.242205	0.136212	0	0	0	0	0	0	0	0	0	0	0	0	0
0	0	0	0	0	0	0	0	0	0	0	0	0	0	0	0	0	0	0	0	0	0	0	0	0	0	0	0	0	0	0	0	0	0	0	0	0	0	0	0	0	0	0	0	0	0	0	0	0	0
0	0	0	0.0382493	0	0	0	0	0	0	0	0	0	0.0409438	0.117848	0	0	0	0	0.0385631	0.0608015	0	0	0	0	0	0	0	0.162911	0	0.039937	0.157057	0	0	0	0.13995	0.0662494	0	0	0	0	0.0457831	0	0	0	0	0	0	0	0.0772335
0	0	0	0	0	0	0	0	0	0	0	0	0	0	0	0	0	0	0	0	0	0	0	0	0	0	0	0	0	0	0	0	0	0	0	0	0	0	0	0	0	0.0735552	0	0	0	0	0	0	0	0
0.139503	0.176822	0	0	0	0	0	0	0	0	0	0	0.165658	0.401711	0	0	0	0	0	0	0	0	0	0	0	0	0	0	0	0	0	0	0	0	0	0	0	0	0	0.308543	0	0	0	0	0.407966	0	0	0	0	0
0.100079	0.153294	0	0	0	0	0	0	0	0	0	0	0.144832	0.323225	0	0	0	0	0	0	0	0	0	0	0	0	0	0	0	0	0	0	0	0	0	0	0	0	0	0.243365	0	0	0	0	0.327262	0	0	0	0	0
0.0873533	0.143454	0	0	0	0	0	0	0	0	0	0	0.136017	0.293647	0	0	0	0	0	0	0	0	0	0	0	0	0	0	0	0	0	0	0	0	0	0	0	0	0	0.219465	0	0	0	0	0.296976	0	0	0	0	0
0.0858903	0.142231	0.080669	0	0	0.0700623	0.0752969	0	0.125667	0.113455	0.0970617	0	0.134917	0.290092	0	0	0	0	0	0	0	0	0.0921689	0	0	0	0	0	0	0	0	0	0	0.0495344	0	0	0	0	0	0.216616	0	0	0	0.157003	0.689736	0	0	0	0.151106	0.162186
0	0	0.0754098	0	0.0785478	0.0606603	0.0645454	0	0.113352	0.103321	0.0895474	0	0	0	0	0	0	0	0	0	0	0	0.0853666	0	0	0	0	0	0	0	0	0	0.0665214	0.0446424	0	0	0	0	0	0	0	0	0	0.138239	0.110941	0	0	0	0.133646	0.142242
0	0	0.0828353	0	0	0.230944	0.257087	0	0.0631038	0.0554366	0.103147	0	0	0	0	0	0	0	0	0	0	0	0.0430157	0	0	0	0	0	0	0	0	0	0	0.143785	0	0	0	0	0	0	0	0	0	0.0848689	0.0612086	0	0	0	0.0805218	0.0887939
0	0	0.0782347	0	0	0.198414	0.217408	0	0.0573173	0.0509206	0.0961093	0	0	0	0	0	0	0	0	0	0	0	0.040246	0	0	0	0	0	0	0	0	0	0	0.130468	0	0	0	0	0	0	0	0	0	0.0747234	0.0557495	0	0	0	0.0713327	0.0777493
0	0.0425646	0	0	0	0	0	0	0	0	0	0	0.0400984	0	0	0	0	0	0	0	0	0	0	0	0	0	0	0	0	0	0.04227	0	0	0	0	0	0	0	0	0	0	0	0	0	0	0	0	0	0	0
0	0	0.0934948	0	0	0.338559	0.39787	0	0.0784607	0.0669481	0.120213	0	0	0	0	0	0	0	0	0	0	0	0.0496384	0	0	0	0	0	0	0	0	0	0	0.179261	0	0	0	0	0	0	0	0	0	0.115192	0.0755521	0	0	0	0.107327	0.122544
0	0	0	0	0	0	0	0	0	0	0	0	0	0	0	0	0	0	0	0	0	0	0	0	0	0	0	0	0	0	0	0	0	0	0	0	0	0	0	0	0	0	0	0	0	0	0	0	0	0
0	0.0506334	0.0701633	0	0	0.153601	0.164743	0	0.0481688	0.0435691	0.0842089	0	0.0480621	0	0	0	0	0	0.0706824	0	0	0.106554	0.0355104	0	0	0	0	0	0	0	0	0.0773362	0.0714108	0.109468	0	0	0	0	0.125651	0	0	0	0	0.0598935	0.0470566	0	0	0	0.0576953	0.061822
0	0.0501614	0.0695451	0	0	0.150669	0.161375	0	0.0475152	0.0430337	0.0833199	0	0.0476367	0	0	0	0	0	0.0697137	0	0	0.104485	0.0351539	0	0	0	0	0	0	0	0	0.0762406	0.0704755	0.10797	0	0	0	0	0.122784	0	0	0	0	0.0588864	0.0464327	0	0	0	0.0567602	0.0607496
0	0.0506334	0.0701633	0	0	0.153601	0.164743	0	0.0481688	0.0435691	0.0842089	0	0.0480621	0	0	0	0	0	0.0706824	0	0	0.106554	0.0355104	0	0	0	0	0	0	0	0	0.0773362	0.0714108	0.109468	0	0	0	0	0.125651	0	0	0	0	0.0598935	0.0470566	0	0	0	0.0576953	0.061822
0	0.047223	0.0656814	0	0	0.133638	0.141993	0	0.0435691	0.0397713	0.0778345	0	0.0449788	0	0	0	0	0	0.0638702	0	0	0.0924965	0.0329462	0	0	0	0	0	0	0	0	0.0696531	0.0648096	0.0989347	0	0	0	0	0.106554	0	0	0	0	0.0529437	0.0426572	0	0	0	0.0512187	0.054445
0	0.047223	0.0656814	0	0	0.133638	0.141993	0	0.0435691	0.0397713	0.0778345	0	0.0449788	0	0	0	0	0	0.0638702	0	0	0.0924965	0.0329462	0	0	0	0	0	0	0	0	0.0696531	0.0648096	0.0989347	0	0	0	0	0.106554	0	0	0	0	0.0529437	0.0426572	0	0	0	0.0512187	0.054445
0	0	0.0708461	0	0	0.156911	0.168557	0	0.0488978	0.0441647	0.0851943	0	0	0	0	0	0	0	0.156434	0	0	0	0.035905	0	0	0	0	0	0	0	0	0	0	0.111139	0	0	0	0	0	0	0	0	0	0.0610248	0.0477521	0	0	0	0.0587443	0.0630281
0	0	0.0882225	0	0	0.278327	0.3172	0	0.0704936	0.0610598	0.111635	0	0	0	0	0	0	0	0	0	0	0	0.046326	0	0	0	0	0	0	0	0	0	0	0.160833	0	0	0	0	0	0	0	0	0	0.0987981	0.0681368	0	0	0	0.0929559	0.104158
0	0	0.0828658	0	0	0.231181	0.25738	0	0.0631436	0.0554674	0.103194	0	0	0	0	0	0	0	0	0	0	0	0.0430341	0	0	0	0	0	0	0	0	0	0	0.143877	0	0	0	0	0	0	0	0	0	0.0849409	0.061246	0	0	0	0.0805866	0.0888727
0	0	0.0662793	0	0	0.136136	0.144817	0	0.0441647	0.040267	0.0786755	0	0	0	0	0	0	0	0.141149	0	0	0	0.0332857	0	0	0	0	0	0	0	0	0	0	0.100298	0	0	0	0	0	0	0	0	0	0.0538257	0.0432279	0	0	0	0.0520437	0.0553782
0	0	0.0766855	0	0	0.188744	0.205852	0	0.0554674	0.0494552	0.0937819	0	0	0	0	0	0	0	0	0	0	0	0.0393251	0	0	0	0	0	0	0	0	0	0	0.126216	0	0	0	0	0	0	0	0	0	0.0716097	0.0539978	0	0	0	0.0684898	0.074384
0	0.0473317	0.0658248	0	0	0.134233	0.142665	0	0.0437115	0.03989	0.078036	0	0.0450774	0	0	0	0	0	0.0640809	0	0	0.0929147	0.0330276	0	0	0	0	0	0	0	0	0.06989	0.0650146	0.0992605	0	0	0	0	0.107109	0	0	0	0	0.0531541	0.0427937	0	0	0	0.0514156	0.0546675
0	0	0.0742503	0.0334896	0	0.0587712	0.0624107	0	0.110752	0.101156	0.0879171	0	0	0.0355372	0.129003	0	0	0	0	0.0337299	0.0495965	0	0.0838836	0	0	0	0	0	0.0513046	0	0	0	0	0.0436107	0	0.0452905	0.165274	0	0	0	0	0.121369	0	0.134392	0.108449	0	0	0	0.130047	0.138172
0	0	0	0	0	0	0	0	0	0	0	0	0	0	0.138226	0	0	0	0	0	0	0	0	0	0	0	0	0	0	0	0.180285	0.0594788	0	0	0	0	0	0	0	0	0	0.225095	0	0	0	0	0	0	0	0.154263
0	0	0	0	0	0	0	0	0	0	0	0	0	0	0	0	0.381462	0.177832	0	0	0	0	0	0	0	0	0	0	0	0	0	0	0	0	0	0	0	0	0	0	0	0	0	0	0	0	0	0	0	0
0	0	0.078186	0	0	0.198101	0.217032	0	0.0572585	0.0508741	0.0960359	0	0	0	0	0	0	0	0	0	0	0	0.040217	0	0	0	0	0	0	0	0	0	0	0.130333	0	0	0	0	0	0	0	0	0	0.0746234	0.0556938	0	0	0	0.0712416	0.0776411
0	0	0	0	0	0	0	0	0	0	0	0	0	0	0	0	0	0	0	0	0	0	0.066231	0	0	0	0	0	0	0	0	0	0	0	0	0	0	0	0	0	0.123098	0	0.118017	0.142326	0	0	0	0	0	0
0	0	0	0	0	0	0	0	0	0	0	0	0	0	0	0	0	0	0	0	0	0	0.0473294	0	0	0	0	0	0	0	0	0	0	0	0	0	0	0	0	0	0.0706541	0	0.33497	0.216726	0	0	0	0	0	0
0	0	0	0	0	0	0	0	0	0	0	0	0	0	0	0	0	0	0	0	0	0	0.0724159	0	0	0	0	0	0	0	0	0	0	0	0	0	0	0	0	0	0.146325	0	0.139202	0.174319	0	0	0	0	0	0
0	0	0	0	0	0	0	0	0	0	0	0	0	0	0	0	0	0	0	0	0	0	0.0506845	0.187788	0	0	0	0	0	0	0	0	0	0	0	0	0	0.144061	0	0	0.0784014	0	0.0763091	0.0857825	0	0	0	0	0	0
0	0	0	0	0	0	0	0	0	0	0	0	0	0	0	0	0	0	0	0	0	0	0.0614508	0	0	0	0	0	0	0	0	0	0	0	0	0	0	0	0	0	0.107549	0	0.10365	0.121942	0	0	0	0	0	0
0	0	0.0917336	0	0	0.0957209	0.105767	0	0.154743	0.136634	0.113539	0	0	0	0	0	0	0	0	0	0	0	0.267678	0	0	0	0	0	0	0	0	0	0	0.0611171	0	0	0	0	0	0	0.101221	0	0.0977599	0.513733	0.150284	0	0	0	0.19521	0.214108
0	0	0	0.174976	0	0	0	0	0	0	0	0	0	0.0417577	0.0502333	0	0	0	0.0508694	0.176438	0.0626139	0	0	0	0.0714828	0.0714828	0.208155	0.193665	0.586507	0	0	0	0	0	0.0809102	0.501644	0.0684069	0	0	0	0.138378	0.0491505	0.134461	0	0	0	0	0.0844457	0	0
0	0	0	0	0.377712	0	0	0	0	0	0	0	0	0	0	0	0	0	0	0	0	0	0	0	0	0	0	0	0	0	0	0	0.273289	0	0	0	0	0	0	0	0	0	0	0	0	0	0	0	0	0
0	0	0	0	0.329896	0	0	0	0	0	0	0	0	0	0	0	0	0	0	0	0	0	0	0	0	0	0	0	0	0	0	0	0.247349	0	0	0	0	0	0	0	0	0	0	0	0	0	0	0	0	0
0	0	0.0877028	0	0.235368	0.0852584	0.0931377	0	0.143609	0.12788	0.107428	0	0	0	0	0	0	0	0	0	0	0	0.101467	0	0	0	0	0	0	0	0	0	0.190104	0.0566764	0	0	0	0	0	0	0	0	0	0.186043	0.139761	0	0	0	0.177819	0.193366
0	0.0608407	0	0	0	0	0	0	0	0	0	0	0.057166	0	0.0915313	0	0	0	0	0	0	0.400272	0	0	0	0	0	0	0	0	0.0466698	0.455338	0.0935451	0	0	0	0	0	0.523179	0	0	0.0548551	0	0	0	0	0	0	0	0.107118
0.065398	0.166914	0	0	0	0	0	0	0	0	0	0	0.159459	0.23651	0.0529056	0	0	0	0	0	0	0.198637	0	0	0	0	0	0	0	0	0.0340095	0.277502	0.0593362	0	0	0	0	0	0.22485	0.174279	0	0.0381589	0	0	0.238664	0	0	0	0	0.0577639
0	0.074448	0	0	0	0	0	0	0	0	0	0	0.0710933	0	0.113444	0	0	0	0	0	0	0	0	0	0	0	0	0	0	0	0.146603	0.0496203	0	0	0	0	0	0	0	0	0	0.0814941	0	0	0	0	0	0	0	0.124027
0	0.0568247	0.0782155	0	0	0.198291	0.21726	0	0.0572942	0.0509023	0.0960804	0	0.0536062	0	0	0	0	0	0.0842369	0	0	0.138254	0.0402346	0	0	0	0	0	0	0	0	0.0927755	0.0843764	0.130415	0	0	0	0	0.172214	0	0	0	0	0.074684	0.0557275	0	0	0	0.0712968	0.0777067
0	0.0510239	0.0706745	0	0	0.156073	0.167589	0	0.0487139	0.0440146	0.0849464	0	0.0484139	0	0	0	0	0	0.0714906	0	0	0.108299	0.0358058	0	0	0	0	0	0	0	0	0.0782511	0.0721901	0.110717	0	0	0	0	0.128084	0	0	0	0	0.0607386	0.0475767	0	0	0	0.0584791	0.0627229
0	0.0477361	0.0663579	0	0	0.136468	0.145193	0	0.0442434	0.0403324	0.0787863	0	0.0454441	0	0	0	0	0	0.064868	0	0	0.094486	0.0333303	0	0	0	0	0	0	0	0	0.0707753	0.0657801	0.100478	0	0	0	0	0.109203	0	0	0	0	0.0539426	0.0433033	0	0	0	0.052153	0.055502
0	0.0475625	0.0661291	0	0	0.135504	0.144102	0	0.0440146	0.0401422	0.078464	0	0.0452867	0	0	0	0	0	0.0645294	0	0	0.0938083	0.0332003	0	0	0	0	0	0	0	0	0.0703944	0.0654509	0.0999541	0	0	0	0	0.108299	0	0	0	0	0.053603	0.0430842	0	0	0	0.0518354	0.0551425
0	0.0477361	0.0663579	0	0	0.136468	0.145193	0	0.0442434	0.0403324	0.0787863	0	0.0454441	0	0	0	0	0	0.064868	0	0	0.094486	0.0333303	0	0	0	0	0	0	0	0	0.0707753	0.0657801	0.100478	0	0	0	0	0.109203	0	0	0	0	0.0539426	0.0433033	0	0	0	0.052153	0.055502
0	0.0501812	0.069571	0	0	0.150791	0.161514	0	0.0475426	0.0430561	0.0833572	0	0.0476546	0	0	0	0	0	0.0697542	0	0	0.104571	0.0351689	0	0	0	0	0	0	0	0	0.0762863	0.0705147	0.108033	0	0	0	0	0.122902	0	0	0	0	0.0589284	0.0464588	0	0	0	0.0567992	0.0607943
0	0.0540498	0.07462	0	0	0.176705	0.191613	0	0.0530727	0.0475426	0.0907111	0	0.0511299	0	0	0	0	0	0.0779599	0	0	0.122902	0.0381061	0	0	0	0	0	0	0	0	0.0856004	0.0783998	0.120716	0	0	0	0	0.149026	0	0	0	0	0.0676679	0.0517257	0	0	0	0.0648753	0.0701399
0	0.0475625	0.0661291	0	0	0.135504	0.144102	0	0.0440146	0.0401422	0.078464	0	0.0452867	0	0	0	0	0	0.0645294	0	0	0.0938083	0.0332003	0	0	0	0	0	0	0	0	0.0703944	0.0654509	0.0999541	0	0	0	0	0.108299	0	0	0	0	0.053603	0.0430842	0	0	0	0.0518354	0.0551425
0	0.0512238	0.0709359	0	0	0.157353	0.169066	0	0.0489943	0.0442434	0.0853242	0	0.0485938	0	0	0	0	0	0.0719064	0	0	0.109203	0.035957	0	0	0	0	0	0	0	0	0.0787221	0.0725908	0.11136	0	0	0	0	0.12935	0	0	0	0	0.0611751	0.0478441	0	0	0	0.0588837	0.0631885
0	0.0625411	0	0	0	0	0	0	0	0	0	0	0.0586646	0	0	0	0	0	0.0983325	0	0	0.177792	0	0	0	0	0	0	0	0	0	0.109049	0.0976263	0	0	0	0	0	0.238195	0	0	0	0	0	0	0	0	0	0	0
0	0.084525	0.02672	0	0	0.050055	0.0526711	0.191574	0.0383627	0.0353874	0.0311838	0	0.0808438	0	0	0	0	0	0.0561755	0	0	0.0778916	0.0298798	0	0	0	0	0	0	0	0	0.0610351	0.0572838	0.0386205	0	0	0	0	0.0876267	0	0	0	0	0.0454485	0.037654	0	0	0	0.0441714	0.0465504
0	0	0.0730425	0	0	0.168108	0.181546	0	0.051297	0.0461127	0.0883906	0	0	0	0.149404	0	0	0	0	0	0	0	0.037182	0	0	0	0	0	0	0	0.0857495	0.160969	0	0.116641	0	0	0	0	0	0	0	0.0985301	0	0.0648077	0.0500376	0	0	0	0.0622417	0.23539
0	0	0.119417	0	0	0.244778	0.26032	0	0.0440358	0.0401599	0.1417	0	0	0	0	0	0	0	0	0	0	0	0.0332124	0	0	0	0	0	0	0	0	0	0	0.74488	0	0	0	0	0	0	0	0	0	0.0536344	0.0431045	0	0	0	0.0518648	0.0551757
0	0	0.072882	0	0	0.16726	0.180557	0	0.0511188	0.0459686	0.0881556	0	0	0	0	0	0	0	0	0	0	0	0.0370883	0	0	0	0	0	0	0	0	0	0	0.46592	0	0	0	0	0	0	0	0	0	0.0645235	0.049868	0	0	0	0.0619795	0.0667673
0	0	0.29083	0.034503	0	0.142526	0.15207	0	0.11684	0.106211	0.136638	0	0.0250935	0	0	0.0421108	0	0.0341734	0	0.034763	0	0	0.0873298	0	0	0	0	0	0	0	0	0	0	0.207518	0	0	0	0	0	0	0	0	0	0.143462	0.114279	0.0468083	0.0468083	0.0482926	0.455761	0.147777
0	0	0.229421	0	0	0.354704	0.633201	0	0.0569536	0.0506333	0.172679	0	0	0	0	0	0	0	0	0	0	0	0.0400664	0	0	0	0	0	0	0	0	0	0	0.234015	0	0	0	0	0	0	0	0	0	0.0741064	0.0554053	0	0	0	0.0707702	0.0770815
0	0	0	0	0	0	0	0	0	0	0	0	0	0	0	0	0.454335	0.192203	0	0	0	0	0	0	0	0	0	0	0	0	0	0	0	0	0	0	0	0	0	0	0	0	0	0	0	0	0	0	0	0
0	0	0.0925108	0	0	0.0979171	0.108454	0	0.156967	0.138365	0.114732	0	0	0	0	0	0	0	0	0	0	0	0.107958	0	0	0	0	0	0	0	0	0	0	0.0620051	0	0	0	0	0	0	0	0.158429	0	0.209095	0.152381	0	0	0	0.198763	0.21839
0	0	0.10023	0.143028	0	0	0	0	0	0	0	0	0.100662	0	0	0.16538	0	0.0812539	0	0.144059	0	0	0	0	0.131933	0.131933	0.0711758	0.0671293	0.0765954	0	0	0	0	0	0.29282	0.0675572	0	0	0	0	0	0.0955925	0	0	0	0.18277	0.18277	0.456958	0.176024	0
0	0	0.202043	0	0	0.063309	0.0675526	0	0.306904	0.278966	0.240858	0	0	0	0	0	0	0	0.102325	0	0	0	0.0873771	0	0	0	0	0	0	0	0	0	0	0.0460606	0	0	0	0	0	0	0.0507754	0	0.0495065	0.14359	0.11436	0	0	0	0.138641	0.147913
0	0.0410642	0.0575023	0.0922264	0	0.103643	0.108599	0	0.0359295	0.0333067	0.0666072	0	0.0393566	0	0	0	0	0	0.114628	0.0927833	0	0.0714939	0.0283827	0	0.107156	0.107156	0.0558168	0.0532974	0.0590959	0	0	0.0570358	0.0537467	0.0814778	0.11637	0.0535667	0	0	0.0796122	0	0	0.0818758	0	0.0420729	0.035307	0	0	0.119636	0.0409762	0.0430155
0	0.0495969	0.105086	0.0352433	0	0	0	0	0	0	0	0	0.152687	0	0	0.17903	0	0.0866691	0	0.0355146	0	0.248042	0	0	0	0	0	0	0	0	0	0.182131	0.0693663	0	0	0	0	0	0.290304	0	0	0	0	0	0	0.199586	0.199586	0.206107	0.191569	0
0	0	0.0315259	0.0483677	0	0	0	0	0	0	0	0	0.0317028	0	0	0.0647718	0	0.149297	0	0.0488803	0	0	0	0	0	0	0	0	0	0.173371	0.0539128	0.0946639	0	0	0	0	0	0	0	0	0	0	0	0	0	0.0765952	0.0765952	0.0806514	0.0718169	0
0	0	0.0286187	0.0418459	0	0	0	0	0	0	0	0	0.0287644	0	0	0.0535874	0	0.129398	0.126992	0.042229	0	0	0	0	0	0	0	0	0	0.128652	0.0486537	0.0795632	0	0	0	0	0	0	0	0	0.0648668	0	0.0628102	0	0	0.0614329	0.0614329	0.0640152	0.0583207	0
0	0	0.0255775	0.0356483	0	0	0	0	0	0	0	0	0.0256939	0	0	0.0438294	0	0.110423	0.106032	0.035926	0	0	0	0	0	0	0	0	0	0.0965436	0.043218	0.0659904	0	0	0	0	0	0	0	0	0.0528418	0	0.051469	0	0	0.0489415	0.0489415	0.0505665	0.0469457	0
0	0	0.0266099	0.0376861	0	0	0	0	0	0	0	0	0.0267358	0	0	0.0469508	0	0.116669	0.112831	0.0379965	0	0	0	0	0	0	0	0	0	0.106222	0.0450558	0.0703734	0	0	0	0	0	0	0	0	0.0566778	0	0.0551014	0	0	0.0528661	0.0528661	0.0547672	0.050545	0
0	0	0	0	0	0	0	0	0	0	0	0	0	0	0	0	0	0	0.0748556	0	0	0	0	0	0	0	0	0	0	0.220311	0.0577383	0.107127	0	0	0	0	0	0	0	0	0.217423	0	0.207906	0	0	0	0	0	0	0
0	0.0547933	0.0278684	0.0402609	0	0	0	0	0	0	0	0	0.0798013	0	0	0.0510156	0	0.124552	0	0.0406155	0	0.30819	0	0	0	0	0	0	0	0	0	0.212597	0.0799739	0	0	0	0	0	0.376244	0	0	0	0	0	0	0.0580765	0.0580765	0.060379	0.0552874	0
0	0.0455487	0.0634689	0	0	0.124787	0.132042	0	0.0414111	0.0379654	0.0747466	0	0.0434573	0	0	0	0	0	0.0606788	0	0	0.0862843	0.0316972	0	0	0	0	0	0	0	0	0.066071	0.0616972	0.0939989	0	0	0	0	0.0983935	0	0	0	0	0.0497907	0.0405865	0	0	0	0.0482621	0.0511163
0	0	0	0	0	0	0	0	0	0	0	0	0	0	0	0	0	0	0.212936	0	0	0	0	0	0	0	0	0	0	0	0	0	0	0	0	0	0	0	0	0	0	0	0	0	0	0	0	0	0	0
0	0	0	0	0	0	0	0	0	0	0	0	0	0	0	0	0	0	0.216553	0	0	0	0	0	0	0	0	0	0	0	0	0	0	0	0	0	0	0	0	0	0	0	0	0	0	0	0	0	0	0
0	0	0	0.403147	0	0	0	0	0	0	0	0	0	0	0	0	0	0	0	0.407242	0	0	0	0	0.201528	0.201528	0.284702	0.258271	0.323571	0	0	0	0	0	0.236788	0.260971	0	0	0	0	0	0.127494	0	0	0	0	0	0.250714	0	0
0	0	0	0.446124	0	0	0	0	0	0	0	0	0	0	0	0	0	0	0	0.451144	0	0	0	0	0.230492	0.230492	0.341457	0.304129	0.398931	0	0	0	0	0	0.277806	0.307879	0	0	0	0	0	0.138504	0	0	0	0	0	0.297172	0	0
0	0	0	0.334299	0	0	0	0	0	0	0	0	0	0.0373316	0.043963	0	0	0	0	0.336812	0.0531627	0	0	0	0.138691	0.138691	0.17802	0.167313	0.334163	0	0	0	0	0	0.154527	0.292435	0.0572813	0	0	0	0	0.0990913	0	0	0	0	0	0.160339	0	0
0	0	0	0.166986	0	0	0	0	0	0	0	0	0	0	0	0	0	0	0	0.168703	0	0	0	0	0.0927912	0.0927912	0.290646	0.263153	0.33127	0	0	0	0	0	0.109327	0.265956	0	0	0	0	0	0.0583663	0	0	0	0	0	0.115883	0	0
0	0	0	0	0	0	0	0	0	0	0	0	0	0	0	0	0	0	0	0	0	0	0	0	0	0	0	0	0	0	0	0	0	0	0	0	0	0	0	0	0	0	0	0	0	0	0	0	0	0
0	0	0	0	0	0	0	0	0	0	0	0	0	0	0	0	0	0	0	0	0	0	0	0	0	0	0	0	0	0	0	0	0	0	0	0	0	0	0	0	0	0	0	0	0	0	0	0	0	0
0	0	0	0	0	0	0	0	0	0	0	0	0	0	0	0	0	0	0	0	0	0	0	0	0	0	0	0	0	0	0	0	0	0	0	0	0	0	0	0	0	0.0733704	0	0	0	0	0	0	0	0
0	0	0.0289424	0.0425416	0	0	0	0	0	0	0	0	0.0290915	0	0	0.0547337	0	0.131524	0	0.0429377	0	0	0	0	0	0	0	0	0	0.132806	0.0492362	0.0811329	0	0	0	0	0	0	0	0	0	0	0	0	0	0.0629441	0.0629441	0.0656578	0.059681	0
0	0	0.0235476	0.0318247	0	0	0	0	0	0	0	0	0.0236462	0	0	0.131363	0	0.175647	0.0935122	0.0320458	0	0	0	0	0	0	0	0	0	0.0802884	0.0396266	0.0579684	0	0	0	0	0	0	0	0	0.045934	0	0.0448931	0	0	0.0420117	0.0420117	0.0432035	0.0405326	0
0	0	0	0.0402955	0.0968905	0	0	0	0	0	0	0	0	0.0432973	0.163146	0	0	0	0	0.0406439	0.0661404	0	0	0	0	0	0	0	0.0692134	0	0	0	0.0792232	0	0	0.0586981	0.22582	0	0	0	0	0	0	0	0	0	0	0	0	0
0	0	0.0734212	0	0	0.0574571	0.0609309	0	0.108918	0.0996238	0.0867571	0	0	0	0	0	0	0	0	0	0	0	0.082827	0	0	0	0	0	0	0	0	0	0	0.042883	0	0	0	0	0	0	0	0.0540932	0	0.1317	0.10669	0	0	0	0.127525	0.135328
0	0	0.0449309	0	0	0.207932	0.261986	0	0.0917581	0.0763946	0.0591745	0	0	0	0	0	0	0	0	0	0	0	0.0546488	0	0	0	0	0	0	0	0	0	0	0.0932466	0	0	0	0	0	0	0	0	0	0.146323	0.0878049	0	0	0	0.133863	0.158395
0	0	0.0940126	0	0	0.34545	0.40742	0	0.0792866	0.0675486	0.121071	0	0	0	0	0	0	0	0	0	0	0	0.0499678	0	0	0	0	0	0	0	0	0	0	0.35603	0	0	0	0	0	0	0	0	0	0.116981	0.0763177	0	0	0	0.108878	0.12457
0	0	0.171	0	0	0.641328	0.760251	0	0.0804356	0.0683807	0.220697	0	0	0	0	0	0	0	0	0	0	0	0.0504217	0	0	0	0	0	0	0	0	0	0	0.331869	0	0	0	0	0	0	0	0	0	0.119499	0.0773816	0	0	0	0.111057	0.12743
0	0	0.159902	0	0	0.508866	0.580974	0	0.0710049	0.061443	0.202553	0	0	0	0	0	0	0	0	0	0	0	0.0465463	0	0	0	0	0	0	0	0	0	0	0.292473	0	0	0	0	0	0	0	0	0	0.0998054	0.0686144	0	0	0	0.0938471	0.105278
0.113095	0.162077	0	0	0	0	0	0	0	0	0	0	0.152647	0.351166	0	0	0	0	0	0	0	0	0	0	0	0	0	0	0	0	0	0	0	0	0	0	0	0	0	0.266272	0	0	0	0	0.355937	0	0	0	0	0
0	0	0.222411	0.0373952	0	0.161557	0.17393	0	0.1277	0.11511	0.146411	0	0.0265891	0	0	0.0465002	0	0.115778	0	0.0377009	0	0	0.0932577	0	0	0	0	0	0	0	0	0	0	0.226975	0	0	0	0	0	0	0	0	0	0.160189	0.124648	0.0522955	0.0522955	0.0541551	0.34493	0.165588
0	0	0.0374747	0.0639398	0	0	0	0	0	0	0	0	0.0377249	0	0	0.0961207	0	0.0628172	0	0.0648387	0	0	0	0	0	0	0	0	0	0	0	0	0	0	0	0	0	0	0	0	0	0	0	0	0	0.124682	0.124682	0.135799	0.112498	0
0	0	0.180244	0.0281047	0	0.105831	0.111004	0	0.0934471	0.086522	0.114199	0	0.0215289	0	0	0.0329543	0	0.0872383	0	0.0282771	0	0	0.0735654	0	0	0	0	0	0	0	0	0	0	0.332004	0	0	0	0	0	0	0	0	0	0.109733	0.0918022	0.0357629	0.0357629	0.036623	0.23917	0.11224
0	0	0.119496	0	0	0.245111	0.260697	0	0.0440797	0.0401964	0.141812	0	0	0	0	0	0	0	0	0	0	0	0.0332374	0	0	0	0	0	0	0	0	0	0	0.606285	0	0	0	0	0	0	0	0	0	0.0536995	0.0431465	0	0	0	0.0519258	0.0552447
0	0	0.0358363	0.0593132	0	0	0	0	0	0	0	0	0.0360651	0	0	0.295941	0	0.200703	0	0.0600859	0	0	0	0	0	0	0	0	0	0	0	0	0	0	0	0	0	0	0	0	0	0	0	0	0	0.108221	0.108221	0.116499	0.0989217	0
0	0	0.0987894	0.0135088	0	0.0423307	0.0431346	0	0.043132	0.0415954	0.0583587	0	0.0117794	0	0.0443158	0.0500058	0	0.0749383	0.0375157	0.0135485	0	0	0.0383484	0	0	0	0	0	0	0	0.0363188	0.0203183	0	0.152716	0	0	0	0	0	0	0.0415209	0.0384302	0.0411611	0.046304	0.0427782	0.0150588	0.0150588	0.0152092	0.102496	0.0925885
0	0	0.134676	0.0194714	0	0.0655065	0.067452	0	0.0631955	0.0599505	0.0820011	0	0.0160706	0	0	0.021682	0	0.0605852	0	0.019554	0	0	0.0534301	0	0	0	0	0	0	0	0	0	0	0.22406	0	0	0	0	0	0	0	0	0	0.070246	0.0624389	0.0228634	0.0228634	0.0232119	0.154582	0.071265
0	0	0	0	0	0	0	0	0	0	0	0	0	0	0	0	0	0	0.166164	0	0	0	0	0	0	0	0	0	0	0	0	0	0	0	0	0	0	0	0	0	0	0	0	0	0	0	0	0	0	0
0	0	0.0815063	0	0	0.220901	0.244702	0	0.0613854	0.054106	0.101094	0	0	0	0	0	0	0	0	0	0	0	0.0422102	0	0	0	0	0	0	0	0	0	0	0.139828	0	0	0	0	0	0	0	0	0	0.0817896	0.0595905	0	0	0	0.0777446	0.0854288
0	0	0	0.0938526	0	0	0	0	0	0	0	0	0	0.100459	0.0490136	0	0.0935614	0.0593855	0	0.094622	0.149124	0	0	0	0	0	0	0	0.0633112	0	0	0	0	0	0	0.0543974	0.0661647	0	0	0	0	0	0	0	0	0	0	0	0	0
0	0	0.0915733	0	0	0.314651	0.365255	0	0.075466	0.0647555	0.117055	0	0	0	0	0	0	0	0	0	0	0	0.0484228	0	0	0	0	0	0	0	0	0	0	0.172328	0	0	0	0	0	0	0	0	0	0.10885	0.0727714	0	0	0	0.101801	0.115392
0	0	0.12579	0	0	0.273145	0.292641	0	0.0476581	0.0431509	0.150764	0	0	0	0	0	0	0	0	0	0	0	0.0352321	0	0	0	0	0	0	0	0	0	0	0.806664	0	0	0	0	0	0	0	0	0	0.059106	0.0465691	0	0	0	0.0569642	0.0609834
0	0	0	0	0	0	0	0	0	0	0	0	0	0	0.0764959	0	0	0	0	0	0	0	0	0	0	0	0	0	0	0.568176	0.264156	0.691252	0	0	0	0	0	0	0	0	0	0.0490744	0	0	0	0	0	0	0	0.0870864
0	0	0	0	0	0	0	0	0	0	0	0	0	0	0	0	0	0	0	0	0	0	0	0	0	0	0	0	0	0.163823	0.1214	0.0917443	0	0	0	0	0	0	0	0	0	0	0	0	0	0	0	0	0	0
0	0	0	0	0	0	0	0	0	0	0	0	0	0	0	0	0	0	0	0	0	0	0	0	0	0	0	0	0	0.165572	0.121816	0.0922904	0	0	0	0	0	0	0	0	0	0	0	0	0	0	0	0	0	0
0	0	0.0721824	0	0	0.163621	0.176324	0	0.0503476	0.045344	0.0871342	0	0	0	0.0691712	0	0	0	0	0	0	0	0.0366806	0	0	0	0	0	0	0	0.040066	0.15785	0	0.114463	0	0	0	0	0	0	0	0.0459527	0	0.0632996	0.0491338	0	0	0	0.0608494	0.143175
0	0	0.0721824	0	0	0.163621	0.176324	0	0.0503476	0.045344	0.0871342	0	0	0	0.0691712	0	0	0	0	0	0	0	0.0366806	0	0	0	0	0	0	0	0.040066	0.15785	0	0.114463	0	0	0	0	0	0	0	0.0459527	0	0.0632996	0.0491338	0	0	0	0.0608494	0.143175
0.0658314	0.177654	0.184693	0	0	0.0528589	0.0557848	0	0.26858	0.246937	0.216602	0	0.169691	0.165547	0	0	0	0	0	0	0	0	0.0789575	0	0	0	0	0	0	0	0	0	0	0.0402685	0	0	0	0	0	0.252811	0	0	0	0.122179	0.366272	0	0	0	0.118578	0.125295
0	0	0	0	0	0	0	0	0	0	0	0	0	0	0	0	0	0	0	0	0	0	0	0	0	0	0	0	0	0	0	0	0	0	0	0	0	0	0	0	0	0	0	0	0	0	0	0	0	0
0	0	0.0330759	0.422005	0	0	0	0	0	0	0	0	0.0332707	0.143535	0.0765291	0.0716721	0	0.0513663	0	0.426828	0.26893	0	0	0	0	0	0	0	0.118211	0	0	0	0	0	0	0.0905168	0.128564	0	0	0	0	0	0	0	0	0.086436	0.086436	0.0916369	0.0803995	0
0	0	0.223526	0	0	0.0793612	0.0861448	0	0.359368	0.321649	0.272025	0	0	0	0	0	0	0	0	0	0	0	0.245583	0	0	0	0	0	0	0	0	0	0	0.0540085	0	0	0	0	0	0	0.0877515	0	0.0851386	0.438087	0.13341	0	0	0	0.167664	0.181417
0	0	0	0	0	0	0	0	0	0	0	0	0	0	0	0	0	0	0	0	0	0	0	0.749521	0	0	0	0	0	0	0	0	0	0	0	0	0	0.197328	0	0	0	0	0	0	0	0	0	0	0	0
0	0	0	0	0	0	0	0	0	0	0	0	0	0	0	0	0	0	0	0	0	0	0	0	0	0	0	0	0	0	0	0	0	0	0	0	0	0	0	0	0	0	0	0	0	0	0	0	0	0
0	0	0.111092	0.0381053	0	0	0	0	0	0	0	0	0.111622	0	0	0.313338	0	0.185626	0	0.0384227	0	0	0	0	0	0	0	0	0	0	0	0	0	0	0	0	0	0	0	0	0	0	0	0	0	0.222425	0.222425	0.230554	0.212513	0
0	0	0	0	0	0	0	0	0	0	0	0	0	0	0	0	0	0	0	0	0	0	0	0	0	0	0	0	0	0	0	0	0	0	0	0	0	0	0	0	0	0	0	0	0	0	0	0	0	0
0	0	0	0	0	0	0	0	0	0	0	0	0	0	0.169745	0	0	0	0.128413	0	0	0	0	0	0	0	0	0	0	0	0.0920827	0.071565	0	0	0	0	0	0	0	0	0.0657036	0.106985	0.0635945	0	0	0	0	0	0	0.194588
0	0	0	0	0	0	0	0	0	0	0	0	0	0	0	0	0	0	0	0	0	0	0	0	0	0	0	0	0	0	0	0	0	0	0	0	0	0	0	0	0	0.181799	0	0	0	0	0	0	0	0
0	0	0	0	0	0	0	0	0	0	0	0	0	0	0	0	0	0	0	0	0	0	0	0	0	0	0	0	0	0	0	0	0	0	0	0	0	0	0	0	0	0.167548	0	0	0	0	0	0	0	0
0	0	0.0714601	0	0	0.159956	0.172075	0	0.0495601	0.0447043	0.0860838	0	0	0	0	0	0	0	0	0	0	0	0.0362609	0	0	0	0	0	0	0	0	0	0	0.45159	0	0	0	0	0	0	0	0	0	0.0620599	0.0483836	0	0	0	0.0597029	0.0641329
0	0	0.87518	0.0281587	0	0.0470874	0.0493953	0	0.245789	0.227539	0.201531	0	0.0893125	0	0	0.136817	0	0.0693829	0	0.0283316	0	0	0.0736853	0	0	0	0	0	0	0	0	0	0	0.0368296	0	0	0	0	0	0	0	0	0	0.11	0.091989	0.148506	0.148506	0.152087	0.583335	0.11252
0	0	0.87518	0.0281587	0	0.0470874	0.0493953	0	0.245789	0.227539	0.201531	0	0.0893125	0	0	0.136817	0	0.0693829	0	0.0283316	0	0	0.0736853	0	0	0	0	0	0	0	0	0	0	0.0368296	0	0	0	0	0	0	0	0	0	0.11	0.091989	0.148506	0.148506	0.152087	0.583335	0.11252
0.100582	0.153655	0	0	0	0	0	0	0	0	0	0	0.145155	0.324344	0	0	0	0	0	0	0	0	0	0	0	0	0	0	0	0	0	0	0	0	0	0	0	0	0	0.244277	0	0	0	0	0.32841	0	0	0	0	0
0	0	0	0	0	0	0	0	0	0	0	0	0	0	0	0	0	0	0.188322	0	0	0	0	0	0	0	0	0	0	0	0	0	0	0	0	0	0	0	0	0	0	0	0	0	0	0	0	0	0	0
0	0.047223	0.0656814	0	0	0.133638	0.141993	0	0.0435691	0.0397713	0.0778345	0	0.0449788	0	0	0	0	0	0.0638702	0	0	0.0924965	0.0329462	0	0	0	0	0	0	0	0	0.0696531	0.0648096	0.0989347	0	0	0	0	0.106554	0	0	0	0	0.0529437	0.0426572	0	0	0	0.0512187	0.054445
0	0.0506334	0.0701633	0	0	0.153601	0.164743	0	0.0481688	0.0435691	0.0842089	0	0.0480621	0	0	0	0	0	0.0706824	0	0	0.106554	0.0355104	0	0	0	0	0	0	0	0	0.0773362	0.0714108	0.109468	0	0	0	0	0.125651	0	0	0	0	0.0598935	0.0470566	0	0	0	0.0576953	0.061822
0	0.047223	0.0656814	0	0	0.133638	0.141993	0	0.0435691	0.0397713	0.0778345	0	0.0449788	0	0	0	0	0	0.0638702	0	0	0.0924965	0.0329462	0	0	0	0	0	0	0	0	0.0696531	0.0648096	0.0989347	0	0	0	0	0.106554	0	0	0	0	0.0529437	0.0426572	0	0	0	0.0512187	0.054445
0.240686	0.0457233	0	0.130372	0	0	0	0	0	0	0	0	0.0432702	0.0662173	0	0	0	0	0	0.131488	0	0	0	0	0.162347	0.162347	0.0915977	0.0850036	0.100774	0	0	0	0	0	0.184477	0.0856908	0	0	0	0.0713445	0	0.110606	0	0	0.0670084	0	0	0.192821	0	0
0.378326	0.0555579	0	0	0	0	0	0	0	0	0	0	0.0519774	0.0890444	0	0	0	0	0	0	0	0	0	0	0	0	0	0	0	0	0	0	0	0	0	0	0	0	0	0.0985702	0	0	0	0	0.0904809	0	0	0	0	0
0	0.0444109	0.0762226	0.0464343	0	0	0	0	0	0	0	0	0.118372	0	0	0.302047	0	0.22568	0	0.0469066	0	0	0	0	0	0	0	0	0	0	0.0440904	0	0	0	0	0	0	0	0	0	0	0	0	0	0	0.178449	0.178449	0.187286	0.167965	0
0	0	0.9038	0.0240725	0	0.155003	0.262696	0	0.207716	0.19453	0.255235	0	0.0790397	0	0	0.1141	0	0.0593818	0	0.0241988	0	0	0.0643971	0	0	0	0	0	0	0	0	0	0	0.126495	0	0	0	0	0	0	0	0	0	0.0905118	0.0779528	0.122116	0.122116	0.124526	0.482261	0.0922106
0.0783172	0.202982	0.0770864	0	0	0.0635033	0.0677738	0	0.117183	0.106494	0.0919215	0	0.19301	0.188816	0	0	0	0	0	0	0	0	0.0875215	0	0	0	0	0	0	0	0	0	0	0.0461633	0	0	0	0	0	0.301735	0	0	0	0.14398	0.418294	0	0	0	0.139004	0.148327
0.0783172	0.202982	0.0770864	0	0	0.0635033	0.0677738	0	0.117183	0.106494	0.0919215	0	0.19301	0.188816	0	0	0	0	0	0	0	0	0.0875215	0	0	0	0	0	0	0	0	0	0	0.0461633	0	0	0	0	0	0.301735	0	0	0	0.14398	0.418294	0	0	0	0.139004	0.148327
0	0	0	0	0	0	0	0	0	0	0	0	0	0	0	0	0	0	0	0	0	0	0	0	0	0	0	0	0	0	0	0	0	0	0	0	0	0	0	0	0	0	0	0	0	0	0	0	0	0
0	0	0	0	0	0	0	0	0	0	0	0	0	0	0.201198	0	0	0	0	0	0	0	0	0	0	0	0	0	0	0	0.382658	0.0831481	0	0	0	0	0	0	0	0	0	0.118678	0	0	0	0	0	0	0	0.237073
0	0	0	0	0	0	0	0	0	0	0	0	0	0	0	0	0	0	0	0	0	0	0	0.293274	0	0	0	0	0	0	0	0	0	0	0	0	0	0.19896	0	0	0	0	0	0	0	0	0	0	0	0
0	0	0	0	0.274046	0	0	0	0	0	0	0	0	0	0	0	0	0	0	0	0	0	0	0	0	0	0	0	0	0	0	0	0.399888	0	0	0	0	0	0	0	0	0	0	0	0	0	0	0	0	0
0	0	0	0.133668	0.224745	0	0	0	0	0	0	0	0	0	0	0	0	0	0	0.134841	0	0	0	0	0.167489	0.167489	0.095237	0.0881288	0.105196	0	0	0	0.183113	0	0.191145	0.0888677	0	0	0	0	0	0.112969	0	0	0	0	0	0.200118	0	0
0	0	0	0	0.310834	0	0	0	0	0	0	0	0	0	0	0	0	0	0	0	0	0	0	0	0	0	0	0	0	0	0	0	0.236476	0	0	0	0	0	0	0	0	0	0	0	0	0	0	0	0	0
0	0	0	0	0.15449	0	0	0	0	0	0	0	0	0	0	0	0	0	0	0	0	0	0	0	0	0	0	0	0	0	0	0	0	0	0	0	0	0	0	0	0	0	0	0	0	0.178361	0.178361	0	0	0
0	0	0.0715355	0	0	0.0545762	0.057701	0	0.104819	0.0961835	0.0841364	0	0	0	0	0	0	0	0	0	0	0	0.881023	0	0	0	0	0	0	0	0	0	0	0.0412576	0	0	0	0	0	0	0.14391	0	0.063392	0.314885	0.102754	0	0	0	0.121942	0.129057
0.118261	0.165257	0	0	0	0	0	0	0	0	0	0	0.155465	0.361667	0	0	0	0	0	0	0	0	0	0	0	0	0	0	0	0	0	0	0	0	0	0	0	0	0	0.274965	0	0	0	0	0.36673	0	0	0	0	0
0	0	0	0.197906	0	0	0	0	0	0	0	0	0	0.0503791	0.0632554	0	0	0	0	0.199878	0.0842267	0	0	0	0.196542	0.196542	0.116915	0.106381	0.361727	0	0	0	0	0	0.229935	0.293833	0.095055	0	0	0	0	0.12548	0	0	0	0	0	0.243044	0	0
0	0	0	0	0	0	0	0	0	0	0	0	0	0	0	0	0	0	0	0	0	0	0	0	0	0	0	0	0	0	0	0	0	0	0	0	0	0	0	0	0	0.0765433	0	0	0	0	0	0	0	0
0	0	0	0.0391945	0	0	0	0	0	0	0	0	0	0.0420288	0.0506261	0	0	0	0	0.0395241	0.0632254	0	0	0	0	0	0	0	0.169693	0	0	0	0	0	0	0.144926	0.0691375	0	0	0	0	0.0599915	0	0	0	0	0	0	0	0
0	0	0.151407	0	0	0.206321	0.217254	0	0.0991541	0.0913923	0.176907	0	0	0	0	0	0	0	0	0	0	0	0.0770569	0	0	0	0	0	0	0	0	0	0	0.532477	0	0	0	0	0	0	0	0.0479431	0	0.117688	0.097304	0	0	0	0.114342	0.120576
0	0	0.07425	0	0	0.174644	0.189193	0	0.0526522	0.0472048	0.090165	0	0	0	0	0	0	0	0	0	0	0	0.0378888	0	0	0	0	0	0	0	0	0	0	0.119751	0	0	0	0	0	0	0	0	0	0.0669858	0.0513262	0	0	0	0.0642481	0.0694074
0	0.119887	0	0	0.0712585	0	0	0	0	0	0	0	0.114451	0	0	0	0	0	0	0	0	0.0841699	0	0	0	0	0	0	0	0	0.074533	0.064824	0.436454	0	0	0	0	0	0.0956534	0	0	0	0	0	0	0	0	0	0	0
0	0.152171	0	0	0	0	0	0.272837	0	0	0	0	0.141548	0	0	0	0	0	0	0	0	0	0	0	0	0	0	0	0	0	0	0	0	0	0	0	0	0	0	0	0	0	0	0	0	0	0	0	0	0
0	0	0.0827629	0	0	0.0742362	0.0801394	0	0.130823	0.117641	0.100109	0	0	0	0	0	0	0	0	0	0	0	0.0949125	0	0	0	0	0	0	0	0	0	0	0.0515849	0	0	0	0	0	0	0	0.138217	0	0.165135	0.127622	0	0	0	0.158623	0.170878
0	0	0.089692	0	0	0.293498	0.337056	0	0.0726365	0.062661	0.113999	0	0	0	0	0	0	0	0	0	0	0	0.047242	0	0	0	0	0	0	0	0	0	0	0.165784	0	0	0	0	0	0	0	0	0	0.103059	0.0701369	0	0	0	0.0967186	0.108905
0	0	0.0674475	0	0	0.141158	0.150513	0	0.045344	0.0412451	0.080327	0	0	0	0.061339	0	0	0	0	0	0	0	0.0339512	0	0	0	0	0	0	0	0.0373068	0.141502	0	0.102997	0	0	0	0	0	0	0	0.0423595	0	0.0555877	0.0443571	0	0	0	0.0536892	0.125212
0	0	0.0674475	0	0	0.141158	0.150513	0	0.045344	0.0412451	0.080327	0	0	0	0.061339	0	0	0	0	0	0	0	0.0339512	0	0	0	0	0	0	0	0.0373068	0.141502	0	0.102997	0	0	0	0	0	0	0	0.0423595	0	0.0555877	0.0443571	0	0	0	0.0536892	0.125212
0	0.0489665	0.0705648	0	0	0.155538	0.166973	0.266973	0.0485965	0.0439187	0.0847879	0	0.0464657	0	0	0	0	0	0	0	0	0	0.0357423	0	0	0	0	0	0	0	0	0	0	0.110448	0	0	0	0	0	0	0	0	0	0.0605562	0.0474647	0	0	0	0.05831	0.0625284
0	0	0.0752189	0	0	0.180101	0.195613	0	0.0537588	0.0480924	0.0915978	0	0	0	0.0746526	0	0	0	0	0	0	0	0.0384585	0	0	0	0	0	0	0	0.0418457	0.169083	0	0.122291	0	0	0	0	0	0	0	0.0483092	0	0.0687872	0.0523772	0	0	0	0.0659035	0.156049
0	0	0	0	0	0	0	0	0	0	0	0	0	0	0	0	0	0	0	0	0	0	0	0	0	0	0	0	0	0	0	0	0	0	0	0	0	0	0	0	0	0	0	0	0	0	0	0	0	0
0	0	0	0	0	0	0	0	0	0	0	0	0	0	0	0	0	0	0	0	0	0	0	0	0	0	0	0	0	0	0	0	0	0	0	0	0	0	0	0	0	0	0	0	0	0	0	0	0	0
0	0	0	0	0	0	0	0	0	0	0	0	0	0	0	0	0	0	0	0	0	0	0	0.293274	0	0	0	0	0	0	0	0	0	0	0	0	0	0.19896	0	0	0	0	0	0	0	0	0	0	0	0
0	0	0	0	0	0	0	0	0	0	0	0	0	0	0.208243	0	0	0	0	0	0	0	0	0	0	0	0	0	0	0	0.102347	0.2161	0	0	0	0	0	0	0	0	0	0.121095	0	0	0	0	0	0	0	0.246917
0	0	0	0	0	0	0	0	0	0	0	0	0	0	0.214661	0	0	0	0	0	0	0	0	0	0	0	0	0	0	0	0.103873	0.221868	0	0	0	0	0	0	0	0	0	0.123237	0	0	0	0	0	0	0	0.255992
0	0.0910008	0	0.0408262	0	0	0	0	0	0	0	0	0.0860382	0.0439106	0.0533819	0	0	0	0	0.0411839	0.0675824	0	0	0	0	0	0	0	0.181943	0	0.09041	0	0	0	0	0.153768	0.0743813	0	0	0	0	0	0	0	0	0	0	0	0	0
0	0.0453068	0.0631484	0	0	0.123554	0.130663	0	0.0411045	0.0377075	0.0743027	0	0.043237	0	0	0	0	0	0.0602255	0	0	0.0854202	0.0315172	0	0	0	0	0	0	0	0	0.0655631	0.0612542	0.0932978	0	0	0	0	0.0972714	0	0	0	0	0.0493481	0.0402919	0	0	0	0.0478461	0.0506499
0	0	0	0	0	0	0	0	0	0	0	0	0	0	0	0	0	0	0	0	0	0	0	0	0	0	0	0	0	0	0	0	0	0	0	0	0	0	0	0	0	0	0	0	0	0	0	0	0	0
0	0.0373269	0	0	0	0	0	0	0	0	0	0	0.0359106	0	0.0411091	0	0	0	0	0	0	0.147955	0	0	0	0	0	0	0	0.255577	0.178806	0.619605	0.0475195	0	0	0	0	0	0.162025	0	0	0.166169	0	0	0	0	0	0	0	0.0439835
0	0	0.0981752	0	0	0.116052	0.131155	0	0.174002	0.151433	0.123575	0	0	0	0.208981	0	0	0	0	0	0	0	0.115752	0	0	0	0	0	0	0	0.102525	0.0859439	0	0.0688145	0	0	0	0	0	0	0	0.121344	0	0.240452	0.168384	0	0	0	0.226889	0.500781
0	0	0.0702195	0	0.158584	0.05265	0.0555521	0	0.102017	0.0938194	0.0823218	0	0	0	0	0	0	0	0	0	0	0	0.0787751	0	0	0	0	0	0	0	0	0	0.239995	0.0401472	0	0	0	0	0	0	0	0	0	0.121743	0.10006	0	0	0	0.118167	0.124837
0	0	0.0743391	0.0447201	0.113442	0	0	0	0	0	0	0	0.0747351	0	0	0.145014	0	0.246082	0	0.045158	0	0	0	0	0	0	0	0	0	0	0	0	0	0	0	0	0	0	0	0	0	0	0	0	0	0.471224	0.471224	0.17631	0.159083	0
0	0	0	0	0	0	0	0	0	0	0	0	0	0	0	0	0	0	0	0	0	0	0.152077	0	0	0	0	0	0	0	0	0	0	0	0	0	0	0	0	0	0.291252	0	0.125449	0.153276	0	0	0	0	0	0
0	0	0.0832148	0	0	0.0751732	0.0812324	0	0.131956	0.118556	0.100771	0	0	0	0	0	0	0	0	0	0	0	0.406582	0	0	0	0	0	0	0	0	0	0	0.0520356	0	0	0	0	0	0	0.186695	0	0.0817004	0.418023	0.128699	0	0	0	0.160291	0.172816
0	0	0.0832148	0	0	0.0751732	0.0812324	0	0.131956	0.118556	0.100771	0	0	0	0	0	0	0	0	0	0	0	0.406582	0	0	0	0	0	0	0	0	0	0	0.0520356	0	0	0	0	0	0	0.186695	0	0.0817004	0.418023	0.128699	0	0	0	0.160291	0.172816
0	0	0.125033	0.19612	0	0	0	0	0	0	0	0	0.125704	0	0	0.245848	0	0.111039	0	0.198065	0	0	0	0	0.19536	0.19536	0.115994	0.105618	0.131112	0	0	0	0	0	0.228319	0.106681	0	0	0	0	0	0.124997	0	0	0	0.286349	0.286349	0.728236	0.270129	0
0	0	0.0873694	0.144194	0	0	0	0	0	0	0	0	0.0876968	0.0722983	0.0334189	0.353038	0	0.134343	0	0.145059	0.0944905	0	0	0	0	0	0	0	0.0395012	0	0	0	0	0	0	0.0358372	0.0405935	0	0	0	0	0.0448005	0	0	0	0.144092	0.144092	0.14746	0.139866	0
0	0	0	0	0	0	0	0	0	0	0	0	0	0	0	0	0	0	0	0	0	0	0	0	0	0	0	0	0	0	0	0	0	0	0	0	0	0	0	0	0	0	0	0	0	0	0	0	0	0
0.0672975	0.186714	0.18692	0	0	0.0540979	0.0571666	0	0.273315	0.250935	0.219672	0	0.178243	0.168382	0	0	0	0	0	0	0	0	0.0800276	0	0	0	0	0	0	0	0	0	0	0.0409836	0	0	0	0	0	0.267138	0	0	0	0.124761	0.372604	0	0	0	0.121008	0.128012
0	0	0.225818	0	0	0.0813301	0.0884697	0	0.365331	0.326418	0.275428	0	0	0	0	0	0	0	0	0	0	0	0.0992374	0	0	0	0	0	0	0	0	0	0	0.0549132	0	0	0	0	0	0	0	0	0	0.178683	0.135566	0	0	0	0.171084	0.185427
0	0	0.0812257	0	0	0.0711458	0.0765498	0	0.127023	0.114559	0.0978687	0	0	0	0	0	0	0	0	0	0	0	0.0928963	0	0	0	0	0	0	0	0	0	0	0.0500735	0	0	0	0	0	0	0	0.13512	0	0.159126	0.124003	0	0	0	0.15307	0.164452
0	0	0.102689	0.0341362	0	0	0	0	0	0	0	0	0.103141	0	0	0.273598	0	0.166474	0.101045	0.0343908	0	0	0	0	0	0	0	0	0	0	0	0	0	0	0	0	0	0	0	0	0.050066	0	0.0488319	0	0	0.191114	0.191114	0.197084	0.18375	0
0	0	0	0	0	0	0	0	0	0	0	0	0	0	0	0	0	0	0	0	0	0	0	0	0	0	0	0	0	0	0	0	0	0	0	0	0	0	0	0	0	0	0	0	0	0	0	0	0	0
0	0	0	0	0	0	0	0	0	0	0	0	0	0	0	0	0	0	0	0	0	0	0	0	0	0	0	0	0	0	0	0	0	0	0	0	0	0	0	0	0	0	0	0	0	0	0	0	0	0
0	0	0	0	0	0	0	0	0	0	0	0	0	0	0	0	0	0	0	0	0	0	0	0	0	0	0	0	0	0	0	0	0	0	0	0	0	0	0	0	0	0	0	0	0	0	0	0	0	0
0	0.0812472	0	0	0.184646	0	0	0	0	0	0	0	0.0772681	0	0	0	0	0	0	0	0	0	0	0	0	0	0	0	0	0	0.0807759	0	0.155585	0	0	0	0	0	0	0	0	0	0	0	0	0	0	0	0	0
0.0809765	0.137969	0.078383	0	0	0.0657975	0.0703933	0	0.120206	0.108985	0.0937711	0	0.131076	0.277899	0	0	0	0	0	0	0	0	0.0891966	0	0	0	0	0	0	0	0	0	0	0.0473639	0	0	0	0	0	0.206883	0	0	0	0.14857	1	0	0	0	0.143278	0.153203
0.0678245	0.180707	0.0715139	0	0	0.0545441	0.057665	0	0.104772	0.0961445	0.0841065	0	0.172474	0.169395	0	0	0	0	0	0	0	0	0.0804078	0	0	0	0	0	0	0	0	0	0	0.0412392	0	0	0	0	0	0.25904	0	0	0	0.125687	0.374866	0	0	0	0.121879	0.128987
0	0	0	0	0	0	0	0	0	0	0	0	0	0	0	0	0.243475	0.140667	0	0	0	0	0	0	0	0	0	0	0	0	0	0	0	0	0	0	0	0	0	0	0	0	0	0	0	0	0	0	0	0
0	0	0	0.198236	0	0	0	0	0	0	0	0	0	0	0	0	0	0	0	0.200827	0	0	0	0	0.282981	0.282981	0.195128	0.167455	0.242087	0	0	0	0	0	0.357796	0.170143	0	0	0	0	0	0.155879	0	0	0	0	0	0.390577	0	0
0	0	0	0	0	0	0	0	0	0	0	0	0	0	0.176153	0	0	0	0	0	0	0	0	0	0	0	0	0	0	0	0.0939363	0.0739624	0	0	0	0	0	0	0	0	0	0.109495	0	0	0	0	0	0	0	0.203055
0	0.0408674	0.0572391	0.0916761	0	0.102791	0.107664	0	0.0356984	0.033108	0.0662544	0	0.0391758	0	0	0	0	0	0.113886	0.0922264	0	0.0708996	0.0282383	0	0.106414	0.106414	0.0553731	0.0528926	0.0585987	0	0	0.0566569	0.0534101	0.0809505	0.115495	0.0531579	0	0	0.0788759	0	0	0.0814418	0	0.0417564	0.0350839	0	0	0.118712	0.0406759	0.0426847
0	0	0	0	0.184459	0	0	0	0	0	0	0	0	0	0	0	0	0	0	0	0	0	0	0	0	0	0	0	0	0	0	0	0	0	0	0	0	0	0	0	0	0	0	0	0	0.219542	0.219542	0	0	0
[truncated: 333 more columns]
